# Supplementary material for: Immunogenic cell death mediated TLR3/4-activated MSCs in U87 GBM cell line
Source: Heliyon. 2024 Apr 22;10(9):e29858. doi: 10.1016/j.heliyon.2024.e29858 (PMC11064142; doi:10.1016/j.heliyon.2024.e29858)
Supplement: Multimedia component 1 [file mmc1.xlsx]

## Sheet: Sheet1
mir NAME	baseMean	log2FoldChange	lfcSE	stat	pvalue	padj	(-log)
hsa-miR-16-5p	47600.5	1.26696	0.256745	4.93473	8.03e-07	0.000104343	6.09528
hsa-miR-15a-5p	760.415	1.17524	0.341492	3.44149	0.000578531	0.0260795	3.23767
hsa-miR-7641	223.598	-2.26174	0.659249	-3.43079	0.000601834	0.0260795	3.22052
hsa-miR-142-5p	949.914	1.18684	0.362052	3.27808	0.00104516	0.0339678	2.98082
hsa-miR-1285-3p	14.5812	1.70998	0.568787	3.00637	0.00264388	0.0674411	2.57776
hsa-miR-22-3p	7396.61	1.24347	0.420604	2.95639	0.00311267	0.0674411	2.50687
hsa-miR-181c-5p	68.383	1.16767	0.423895	2.75462	0.00587602	0.0887693	2.23092
hsa-miR-10a-5p	97.503	-0.922777	0.335388	-2.75137	0.00593462	0.0887693	2.22661
hsa-miR-151a-3p	364.709	-0.789381	0.288105	-2.73991	0.00614557	0.0887693	2.21144
hsa-miR-19a-3p	1712.17	-1.75792	0.661385	-2.65794	0.0078619	0.102205	2.10447
hsa-miR-877-5p	4.71497	1.97143	0.756801	2.60495	0.00918883	NA	2.03674
hsa-miR-185-5p	40.5992	-1.42996	0.55818	-2.56182	0.0104124	0.118138	1.98245
hsa-miR-7110-3p	2.92375	-1.94746	0.772072	-2.52238	0.0116565	NA	1.93343
hsa-miR-30a-5p	31.5717	-0.818376	0.324847	-2.51927	0.0117599	0.118138	1.9296
hsa-miR-26b-5p	1205.03	1.00498	0.403513	2.49057	0.0127539	0.118138	1.89436
hsa-miR-1273f	2.07834	-1.89219	0.763469	-2.47841	0.0131969	NA	1.87953
hsa-miR-19b-3p	8365.24	-1.60954	0.650445	-2.47452	0.0133416	0.118138	1.87479
hsa-miR-126-5p	955.915	1.04559	0.425088	2.45971	0.0139049	0.118138	1.85683
hsa-miR-423-5p	809.711	1.39767	0.574613	2.43236	0.0150006	0.118138	1.82389
hsa-miR-769-5p	11.3006	-1.10744	0.4573	-2.42168	0.0154488	0.118138	1.8111
hsa-miR-30e-3p	39.2972	-1.12264	0.494574	-2.26992	0.0232125	0.155847	1.63428
hsa-miR-345-5p	36.4292	1.07698	0.474815	2.26821	0.0233165	0.155847	1.63234
hsa-miR-425-5p	202.673	0.686387	0.304046	2.25751	0.0239765	0.155847	1.62021
hsa-miR-148a-3p	286.331	-0.62898	0.281722	-2.23263	0.0255735	0.158312	1.59221
hsa-miR-1246	134.978	1.57043	0.7211	2.17783	0.0294185	0.169735	1.53138
hsa-miR-190a-5p	14.9741	-1.10376	0.510308	-2.16293	0.0305464	0.169735	1.51504
hsa-miR-18a-5p	29.0623	-1.2205	0.566941	-2.15278	0.0313356	0.169735	1.50396
hsa-miR-150-5p	74.8243	1.0358	0.491596	2.10701	0.0351168	0.182607	1.45449
hsa-let-7i-3p	5.13404	1.41776	0.690134	2.05432	0.0399446	NA	1.39854
hsa-miR-629-5p	11.4321	-0.970948	0.492109	-1.97304	0.0484914	0.239051	1.31433
hsa-miR-10b-5p	15.8441	-0.901925	0.462539	-1.94995	0.0511826	0.239051	1.29088
hsa-miR-92b-3p	56.3613	-0.897812	0.461033	-1.94739	0.051488	0.239051	1.28829
hsa-miR-559	6.72312	1.26009	0.65906	1.91195	0.0558826	NA	1.25272
hsa-miR-148b-3p	33.9762	-1.06486	0.560588	-1.89954	0.0574934	0.256578	1.24038
hsa-miR-196b-5p	14.6965	-1.17513	0.622873	-1.88663	0.0592103	0.256578	1.2276
hsa-miR-146b-5p	66.4025	-0.633914	0.343728	-1.84423	0.0651498	0.273209	1.18609
hsa-miR-7-5p	0.817031	-1.38932	0.754847	-1.84053	0.0656904	NA	1.1825
hsa-miR-101-3p	2722.35	-0.725321	0.402754	-1.8009	0.0717185	0.291356	1.14437
hsa-miR-3960	101.563	-0.989674	0.562746	-1.75865	0.0786369	0.295507	1.10437
hsa-miR-140-3p	941.92	0.629095	0.359233	1.75122	0.0799086	0.295507	1.09741
hsa-miR-103a-3p	2056.89	-0.480028	0.274735	-1.74724	0.0805962	0.295507	1.09369
hsa-miR-151a-5p	18.3344	-0.8675	0.506056	-1.71424	0.0864853	0.295507	1.06306
hsa-miR-151b	18.3344	-0.8675	0.506056	-1.71424	0.0864853	0.295507	1.06306
hsa-miR-25-3p	7897.77	-0.42943	0.251654	-1.70643	0.0879284	0.295507	1.05587
hsa-miR-188-5p	1.33841	1.29992	0.765289	1.6986	0.0893952	NA	1.04869
hsa-miR-548ad-5p	65.1332	-0.577716	0.343642	-1.68116	0.0927328	0.295507	1.03277
hsa-miR-548ae-5p	65.1332	-0.577716	0.343642	-1.68116	0.0927328	0.295507	1.03277
hsa-miR-182-5p	5803.24	-0.86678	0.516321	-1.67876	0.0931983	0.295507	1.03059
hsa-miR-3613-3p	1.88597	1.25179	0.76657	1.63298	0.102474	NA	0.989386
hsa-miR-425-3p	6.27549	1.09113	0.669016	1.63095	0.102901	NA	0.98758
hsa-miR-26a-5p	1113.75	0.543665	0.334536	1.62513	0.104135	0.322322	0.982404
hsa-miR-4301	10.5845	-1.01034	0.624489	-1.61786	0.105692	NA	0.975958
hsa-miR-30d-5p	2140.46	-0.455771	0.28799	-1.58259	0.113514	0.34282	0.944949
hsa-miR-3176	7.03067	-1.16026	0.743217	-1.56113	0.118493	NA	0.926307
hsa-miR-374a-3p	6.14397	-1.00533	0.644565	-1.5597	0.11883	NA	0.925072
hsa-miR-660-5p	135.022	-0.61167	0.397649	-1.53821	0.123996	0.34282	0.906592
hsa-miR-98-5p	163.007	-0.735832	0.478556	-1.53761	0.124144	0.34282	0.906074
hsa-miR-144-5p	573.217	-0.942641	0.61321	-1.53722	0.124238	0.34282	0.905744
hsa-miR-155-5p	20.6907	-0.662674	0.431742	-1.53488	0.124813	0.34282	0.903741
hsa-miR-106b-3p	852.613	-0.383236	0.2528	-1.51597	0.129528	0.34282	0.887636
hsa-miR-130b-3p	85.831	0.508042	0.335685	1.51345	0.130166	0.34282	0.885501
hsa-miR-28-3p	64.857	-0.510518	0.338802	-1.50683	0.131854	0.34282	0.879908
hsa-miR-548au-5p	4.35883	-1.05729	0.702635	-1.50475	0.132389	NA	0.878148
hsa-miR-4508	4.98315	-1.09902	0.745825	-1.47356	0.140599	NA	0.852017
hsa-let-7i-5p	6588.09	-0.575717	0.391375	-1.47101	0.141288	0.358724	0.849895
hsa-miR-766-3p	0.801402	1.10687	0.755347	1.46538	0.142817	NA	0.84522
hsa-miR-374b-5p	18.4752	-0.960876	0.656821	-1.46292	0.14349	0.358724	0.843179
hsa-miR-5009-5p	0.575758	-1.06956	0.734209	-1.45676	0.145183	NA	0.838084
hsa-miR-423-3p	51.0627	-0.581436	0.400679	-1.45113	0.146745	0.35994	0.833438
hsa-miR-5010-3p	3.44413	-1.02257	0.707316	-1.4457	0.148262	NA	0.828971
hsa-miR-3199	0.395946	-0.89244	0.620935	-1.43725	0.150646	NA	0.822043
hsa-miR-3607-3p	0.976921	-1.02723	0.717005	-1.43267	0.151953	NA	0.818291
hsa-miR-339-3p	14.1178	0.873665	0.613642	1.42374	0.154522	0.365987	0.811009
hsa-miR-92a-3p	20671.4	-0.546468	0.384123	-1.42264	0.15484	0.365987	0.810116
hsa-miR-874-3p	0.799201	1.0662	0.750952	1.4198	0.155666	NA	0.807805
hsa-miR-27a-3p	45.5112	0.576818	0.41043	1.4054	0.159903	0.371203	0.796144
hsa-miR-1273e	2.38132	-1.07733	0.77132	-1.39674	0.162493	NA	0.789166
hsa-miR-3163	0.91842	-1.07316	0.769099	-1.39535	0.16291	NA	0.788051
hsa-miR-548am-5p	4.27147	-0.973721	0.704646	-1.38186	0.167015	NA	0.777245
hsa-miR-548c-5p	4.27147	-0.973721	0.704646	-1.38186	0.167015	NA	0.777245
hsa-miR-548o-5p	4.27147	-0.973721	0.704646	-1.38186	0.167015	NA	0.777245
hsa-miR-150-3p	0.728223	1.0205	0.746939	1.36624	0.171863	NA	0.764817
hsa-miR-378a-3p	406.616	-0.428145	0.314439	-1.36162	0.173319	0.395289	0.761153
hsa-miR-363-3p	258.176	0.360948	0.270787	1.33296	0.182546	0.408284	0.738628
hsa-miR-652-3p	74.6252	-0.455121	0.343587	-1.32462	0.185298	0.408284	0.732129
hsa-miR-141-3p	0.813766	0.974272	0.740754	1.31524	0.188428	NA	0.724854
hsa-miR-1307-5p	12.3351	0.73841	0.564421	1.30826	0.190785	0.413368	0.719455
hsa-miR-484	128.769	0.415908	0.320924	1.29597	0.194985	0.415543	0.709998
hsa-miR-4707-3p	2.23133	0.959667	0.741439	1.29433	0.195551	NA	0.708739
hsa-miR-550a-5p	3.54719	0.892436	0.691135	1.29126	0.196613	NA	0.706388
hsa-miR-4500	0.550997	-0.896814	0.69612	-1.2883	0.19764	NA	0.704125
hsa-miR-486-3p	15.4422	0.764125	0.601045	1.27133	0.203612	0.426928	0.691197
hsa-miR-223-5p	4.03447	-0.766762	0.607141	-1.26291	0.206623	NA	0.684822
hsa-miR-340-5p	33.0432	-0.619171	0.492433	-1.25737	0.208619	0.427719	0.680646
hsa-miR-3677-3p	0.153393	-0.621977	0.496344	-1.25312	0.210164	NA	0.677442
hsa-miR-4791	0.153393	-0.621977	0.496344	-1.25312	0.210164	NA	0.677442
hsa-miR-548h-5p	0.153393	-0.621977	0.496344	-1.25312	0.210164	NA	0.677442
hsa-miR-6894-3p	0.153393	-0.621977	0.496344	-1.25312	0.210164	NA	0.677442
hsa-miR-210-3p	47.6533	0.587794	0.469483	1.252	0.21057	0.427719	0.676604
hsa-miR-22-5p	2.62309	0.916952	0.734267	1.2488	0.211739	NA	0.6742
hsa-miR-500a-3p	41.4283	-0.397792	0.320926	-1.23951	0.215155	0.430311	0.667248
hsa-miR-4284	1.95919	-0.940384	0.768135	-1.22424	0.220861	NA	0.655881
hsa-miR-181b-5p	73.0424	0.603589	0.497141	1.21412	0.224702	0.442595	0.648393
hsa-miR-3146	0.132066	-0.594607	0.491927	-1.20873	0.226766	NA	0.644422
hsa-miR-338-3p	0.132066	-0.594607	0.491927	-1.20873	0.226766	NA	0.644422
hsa-miR-548at-5p	1.43279	-0.925169	0.770742	-1.20036	0.229999	NA	0.638274
hsa-miR-550a-3-5p	3.86207	0.799603	0.666233	1.20019	0.230067	NA	0.638145
hsa-miR-6817-5p	3.81666	-0.756626	0.632354	-1.19652	0.231493	NA	0.635462
hsa-miR-219a-1-3p	0.656677	0.872518	0.72926	1.19644	0.231524	NA	0.635404
hsa-miR-185-3p	6.73682	0.751312	0.628519	1.19537	0.231943	NA	0.634619
hsa-miR-32-5p	8.15242	0.717671	0.60063	1.19486	0.23214	NA	0.63425
hsa-miR-335-3p	2.69174	0.916008	0.773136	1.1848	0.236098	NA	0.626907
hsa-let-7b-5p	1304.22	0.421039	0.357707	1.17705	0.239176	0.459543	0.621282
hsa-miR-1307-3p	8.91731	-0.690284	0.5916	-1.16681	0.243288	NA	0.61388
hsa-miR-16-2-3p	5.38287	0.81661	0.701179	1.16463	0.244171	NA	0.612306
hsa-miR-450a-5p	0.437616	-0.631693	0.543458	-1.16236	0.24509	NA	0.610674
hsa-miR-320a	831.828	0.461099	0.397705	1.1594	0.246293	0.459543	0.608548
hsa-miR-324-3p	11.5821	0.62099	0.536811	1.15681	0.247349	0.459543	0.60669
hsa-miR-941	21.9388	0.525703	0.454535	1.15657	0.247446	0.459543	0.606519
hsa-miR-132-3p	5.19956	0.752395	0.652133	1.15374	0.248605	NA	0.60449
hsa-miR-328-3p	1.80272	0.88196	0.764599	1.15349	0.248708	NA	0.604311
hsa-miR-584-3p	0.60108	0.822591	0.720487	1.14171	0.253573	NA	0.595898
hsa-miR-221-3p	115.934	0.386604	0.339002	1.14042	0.254112	0.465177	0.594974
hsa-miR-4482-3p	0.637834	-0.72274	0.637279	-1.1341	0.256751	NA	0.590487
hsa-miR-144-3p	138.324	0.58272	0.514773	1.13199	0.257637	0.465177	0.588992
hsa-miR-4488	1.56196	-0.870853	0.772723	-1.12699	0.259746	NA	0.585452
hsa-miR-4325	0.566147	0.804357	0.718812	1.11901	0.263136	NA	0.579819
hsa-miR-29c-3p	22.5179	0.570695	0.510567	1.11777	0.263667	0.469543	0.578945
hsa-miR-4732-3p	5.75644	-0.71493	0.640901	-1.11551	0.264633	NA	0.577356
hsa-miR-1180-3p	5.06768	-0.702101	0.632276	-1.11043	0.266812	NA	0.573795
hsa-miR-1273g-3p	0.708942	-0.763474	0.687635	-1.11029	0.266874	NA	0.573693
hsa-miR-628-3p	1.74412	0.836481	0.756405	1.10586	0.268785	NA	0.570594
hsa-miR-548o-3p	1.67814	0.849712	0.768725	1.10535	0.269007	NA	0.570236
hsa-miR-532-3p	2.24418	0.825869	0.751429	1.09907	0.27174	NA	0.565847
hsa-miR-326	1.91058	-0.825836	0.752336	-1.0977	0.272337	NA	0.564893
hsa-miR-3605-5p	1.44562	0.840697	0.767484	1.09539	0.273344	NA	0.56329
hsa-miR-362-5p	3.35379	-0.751353	0.686141	-1.09504	0.273498	NA	0.563046
hsa-miR-1306-5p	0.353587	-0.709803	0.650523	-1.09113	0.275218	NA	0.560324
hsa-miR-195-5p	2.09061	0.835755	0.769824	1.08564	0.277636	NA	0.556524
hsa-miR-1294	2.889	-0.796011	0.742377	-1.07225	0.283609	NA	0.54728
hsa-miR-342-3p	24.5325	0.534803	0.503175	1.06286	0.287847	0.505677	0.540839
hsa-miR-20b-5p	75.0166	0.432898	0.4255	1.01739	0.30897	0.535547	0.510084
hsa-miR-106b-5p	115.624	-0.486122	0.488236	-0.99567	0.319411	0.54636	0.495651
hsa-miR-1238-3p	0.0873599	-0.463596	0.467753	-0.991112	0.321631	NA	0.492642
hsa-miR-1260a	0.0873599	-0.463596	0.467753	-0.991112	0.321631	NA	0.492642
hsa-miR-135a-3p	0.0873599	-0.463596	0.467753	-0.991112	0.321631	NA	0.492642
hsa-miR-1915-3p	0.0873599	-0.463596	0.467753	-0.991112	0.321631	NA	0.492642
hsa-miR-3187-3p	0.0873599	-0.463596	0.467753	-0.991112	0.321631	NA	0.492642
hsa-miR-3648	0.0873599	-0.463596	0.467753	-0.991112	0.321631	NA	0.492642
hsa-miR-3653-3p	0.0873599	-0.463596	0.467753	-0.991112	0.321631	NA	0.492642
hsa-miR-3672	0.0873599	-0.463596	0.467753	-0.991112	0.321631	NA	0.492642
hsa-miR-3675-5p	0.0873599	-0.463596	0.467753	-0.991112	0.321631	NA	0.492642
hsa-miR-3685	0.0873599	-0.463596	0.467753	-0.991112	0.321631	NA	0.492642
hsa-miR-378f	0.0873599	-0.463596	0.467753	-0.991112	0.321631	NA	0.492642
hsa-miR-4457	0.0873599	-0.463596	0.467753	-0.991112	0.321631	NA	0.492642
hsa-miR-4496	0.0873599	-0.463596	0.467753	-0.991112	0.321631	NA	0.492642
hsa-miR-4503	0.0873599	-0.463596	0.467753	-0.991112	0.321631	NA	0.492642
hsa-miR-4646-5p	0.0873599	-0.463596	0.467753	-0.991112	0.321631	NA	0.492642
hsa-miR-4669	0.0873599	-0.463596	0.467753	-0.991112	0.321631	NA	0.492642
hsa-miR-4761-5p	0.0873599	-0.463596	0.467753	-0.991112	0.321631	NA	0.492642
hsa-miR-4786-5p	0.0873599	-0.463596	0.467753	-0.991112	0.321631	NA	0.492642
hsa-miR-500b-3p	0.0873599	-0.463596	0.467753	-0.991112	0.321631	NA	0.492642
hsa-miR-544a	0.0873599	-0.463596	0.467753	-0.991112	0.321631	NA	0.492642
hsa-miR-544b	0.0873599	-0.463596	0.467753	-0.991112	0.321631	NA	0.492642
hsa-miR-548q	0.0873599	-0.463596	0.467753	-0.991112	0.321631	NA	0.492642
hsa-miR-593-3p	0.0873599	-0.463596	0.467753	-0.991112	0.321631	NA	0.492642
hsa-miR-6515-5p	0.0873599	-0.463596	0.467753	-0.991112	0.321631	NA	0.492642
hsa-miR-6786-3p	0.0873599	-0.463596	0.467753	-0.991112	0.321631	NA	0.492642
hsa-miR-6877-5p	0.0873599	-0.463596	0.467753	-0.991112	0.321631	NA	0.492642
hsa-miR-548av-5p	6.36562	-0.573996	0.587243	-0.977443	0.32835	NA	0.483663
hsa-miR-548k	6.36562	-0.573996	0.587243	-0.977443	0.32835	NA	0.483663
hsa-miR-942-5p	2.27482	-0.712212	0.72944	-0.976382	0.328875	NA	0.482969
hsa-miR-320b	6.88455	0.575259	0.589221	0.976304	0.328914	NA	0.482918
hsa-miR-335-5p	5.80101	0.629043	0.657235	0.957106	0.338514	NA	0.470423
hsa-miR-5684	0.193016	-0.501349	0.525098	-0.954772	0.339693	NA	0.468913
hsa-miR-628-5p	0.794596	0.641871	0.681451	0.941918	0.346235	NA	0.460629
hsa-miR-494-3p	0.556502	0.639417	0.681338	0.938473	0.348001	NA	0.458419
hsa-miR-6087	0.650516	-0.704393	0.754591	-0.933476	0.350574	NA	0.45522
hsa-miR-107	4.90583	-0.546266	0.598166	-0.913236	0.361119	NA	0.44235
hsa-miR-145-3p	0.066033	-0.418558	0.458757	-0.912374	0.361572	NA	0.441805
hsa-miR-152-5p	0.066033	-0.418558	0.458757	-0.912374	0.361572	NA	0.441805
hsa-miR-184	0.066033	-0.418558	0.458757	-0.912374	0.361572	NA	0.441805
hsa-miR-194-3p	0.066033	-0.418558	0.458757	-0.912374	0.361572	NA	0.441805
hsa-miR-20b-3p	0.066033	-0.418558	0.458757	-0.912374	0.361572	NA	0.441805
hsa-miR-3124-5p	0.066033	-0.418558	0.458757	-0.912374	0.361572	NA	0.441805
hsa-miR-3133	0.066033	-0.418558	0.458757	-0.912374	0.361572	NA	0.441805
hsa-miR-432-3p	0.066033	-0.418558	0.458757	-0.912374	0.361572	NA	0.441805
hsa-miR-4654	0.066033	-0.418558	0.458757	-0.912374	0.361572	NA	0.441805
hsa-miR-4660	0.066033	-0.418558	0.458757	-0.912374	0.361572	NA	0.441805
hsa-miR-4755-5p	0.066033	-0.418558	0.458757	-0.912374	0.361572	NA	0.441805
hsa-miR-5186	0.066033	-0.418558	0.458757	-0.912374	0.361572	NA	0.441805
hsa-miR-548i	0.066033	-0.418558	0.458757	-0.912374	0.361572	NA	0.441805
hsa-miR-570-3p	0.066033	-0.418558	0.458757	-0.912374	0.361572	NA	0.441805
hsa-miR-607	0.066033	-0.418558	0.458757	-0.912374	0.361572	NA	0.441805
hsa-miR-6126	0.066033	-0.418558	0.458757	-0.912374	0.361572	NA	0.441805
hsa-miR-6503-5p	0.066033	-0.418558	0.458757	-0.912374	0.361572	NA	0.441805
hsa-miR-6715a-3p	0.066033	-0.418558	0.458757	-0.912374	0.361572	NA	0.441805
hsa-miR-6781-5p	0.066033	-0.418558	0.458757	-0.912374	0.361572	NA	0.441805
hsa-miR-6824-3p	0.066033	-0.418558	0.458757	-0.912374	0.361572	NA	0.441805
hsa-miR-6836-3p	0.066033	-0.418558	0.458757	-0.912374	0.361572	NA	0.441805
hsa-miR-7151-3p	0.066033	-0.418558	0.458757	-0.912374	0.361572	NA	0.441805
hsa-miR-873-5p	0.066033	-0.418558	0.458757	-0.912374	0.361572	NA	0.441805
hsa-miR-96-5p	13.0282	-0.571123	0.632515	-0.902941	0.366557	0.609298	0.435858
hsa-miR-6503-3p	0.440702	0.607952	0.674973	0.900706	0.367745	NA	0.434454
hsa-miR-199a-3p	15.6335	0.410494	0.461542	0.889398	0.373789	0.609298	0.427373
hsa-miR-199b-3p	15.6335	0.410494	0.461542	0.889398	0.373789	0.609298	0.427373
hsa-miR-30c-5p	175.573	-0.424857	0.478855	-0.887235	0.374952	0.609298	0.426024
hsa-miR-5787	0.20956	-0.467463	0.531263	-0.879909	0.378909	NA	0.421466
hsa-miR-126-3p	152.082	0.293899	0.336883	0.872407	0.382987	0.61467	0.416816
hsa-miR-616-5p	0.550759	0.578763	0.664461	0.871026	0.38374	NA	0.415963
hsa-miR-502-3p	1.97516	0.659373	0.76504	0.86188	0.388754	NA	0.410326
hsa-miR-451a	20880.5	-0.465345	0.546125	-0.852085	0.394167	0.624899	0.40432
hsa-miR-590-3p	0.397468	0.550055	0.656277	0.838145	0.401949	NA	0.395829
hsa-miR-296-5p	0.762104	-0.622739	0.743135	-0.837989	0.402037	NA	0.395734
hsa-miR-18a-3p	18.9415	0.513188	0.613552	0.836421	0.402918	0.631076	0.394783
hsa-miR-100-5p	5.46595	-0.63178	0.758185	-0.833279	0.404687	NA	0.39288
hsa-miR-589-3p	1.3956	0.643925	0.773057	0.832959	0.404868	NA	0.392687
hsa-miR-548av-3p	1.82462	0.633038	0.765534	0.826923	0.408281	NA	0.389041
hsa-miR-4746-5p	0.954446	-0.622989	0.772365	-0.8066	0.419897	NA	0.376857
hsa-miR-324-5p	23.0701	0.448036	0.555647	0.806332	0.420051	0.650079	0.376698
hsa-miR-576-5p	3.72639	-0.572696	0.714887	-0.8011	0.423074	NA	0.373584
hsa-miR-1537-5p	0.525564	-0.535055	0.668015	-0.800963	0.423153	NA	0.373502
hsa-miR-152-3p	1.48346	-0.610094	0.761918	-0.800734	0.423286	NA	0.373366
hsa-miR-139-5p	0.960981	-0.618579	0.773209	-0.800015	0.423702	NA	0.372939
hsa-miR-3174	0.259344	-0.434853	0.548742	-0.792455	0.428096	NA	0.368459
hsa-miR-3613-5p	9.55983	-0.523729	0.661822	-0.791344	0.428743	NA	0.367803
hsa-miR-6073	18.6515	0.442312	0.564221	0.783935	0.433078	0.662355	0.363434
hsa-miR-4775	0.35177	0.497447	0.638073	0.779609	0.435621	NA	0.360891
hsa-miR-148a-5p	1.04072	-0.600586	0.773045	-0.77691	0.437212	NA	0.359308
hsa-miR-561-5p	0.633383	-0.4793	0.617005	-0.776818	0.437266	NA	0.359254
hsa-miR-18b-3p	3.27783	-0.595605	0.76713	-0.776407	0.437509	NA	0.359013
hsa-miR-1287-5p	1.75909	0.600176	0.773173	0.776251	0.437601	NA	0.358922
hsa-miR-27b-3p	114.8	0.275081	0.364673	0.754321	0.450656	0.681225	0.346155
hsa-miR-125b-5p	2.85905	-0.576698	0.766616	-0.752264	0.451892	NA	0.344965
hsa-miR-219b-3p	0.389913	0.471485	0.628606	0.750049	0.453225	NA	0.343686
hsa-miR-3912-3p	2.52421	-0.522176	0.69649	-0.749724	0.453421	NA	0.343499
hsa-miR-301b-3p	1.25456	0.571362	0.769089	0.742908	0.457538	NA	0.339573
hsa-miR-664a-3p	3.33079	-0.519467	0.702009	-0.739972	0.459317	NA	0.337888
hsa-miR-3609	4.51075	0.564174	0.76335	0.739077	0.45986	NA	0.337374
hsa-miR-4638-3p	1.79824	0.462097	0.626853	0.737169	0.46102	NA	0.336281
hsa-miR-381-3p	1.98835	0.559581	0.765318	0.731175	0.464672	NA	0.332853
hsa-miR-3656	4.13469	-0.514899	0.704705	-0.730658	0.464988	NA	0.332558
hsa-miR-378i	3.33807	-0.473925	0.65311	-0.725643	0.468058	NA	0.329701
hsa-miR-454-5p	1.43086	-0.550833	0.759177	-0.725566	0.468105	NA	0.329657
hsa-miR-146b-3p	0.488016	-0.532178	0.739924	-0.719232	0.471998	NA	0.32606
hsa-miR-4326	0.776563	-0.517724	0.727269	-0.711874	0.476543	NA	0.321898
hsa-miR-454-3p	156.074	-0.359787	0.50628	-0.710647	0.477303	0.699084	0.321206
hsa-let-7a-3p	0.272524	0.434413	0.613358	0.708254	0.478788	NA	0.319857
hsa-miR-23a-3p	26.2187	-0.288678	0.409043	-0.705741	0.48035	0.699084	0.318443
hsa-miR-4792	16.7915	0.473025	0.672342	0.703549	0.481714	0.699084	0.317211
hsa-miR-1306-3p	0.431558	0.425413	0.607656	0.700088	0.483872	NA	0.315269
hsa-miR-93-5p	3722.97	0.248419	0.354929	0.699914	0.483981	0.699084	0.315171
hsa-miR-3940-3p	0.996638	-0.53571	0.770939	-0.694879	0.487131	NA	0.312354
hsa-miR-3909	0.281454	0.419708	0.606788	0.691687	0.489134	NA	0.310572
hsa-miR-221-5p	0.602	-0.499419	0.722415	-0.691318	0.489366	NA	0.310367
hsa-miR-29c-5p	0.883433	0.520779	0.755781	0.689061	0.490785	NA	0.309109
hsa-miR-548e-5p	1.27762	-0.527531	0.77055	-0.684616	0.493586	NA	0.306637
hsa-miR-505-3p	0.51671	-0.48273	0.709057	-0.680806	0.495994	NA	0.304523
hsa-miR-598-3p	3.11698	-0.453462	0.666278	-0.68059	0.496131	NA	0.304404
hsa-miR-580-3p	1.41701	-0.516126	0.761179	-0.67806	0.497733	NA	0.303003
hsa-let-7a-5p	3018.05	-0.287528	0.424368	-0.677544	0.498061	0.711516	0.302717
hsa-miR-29b-3p	7.57435	0.399226	0.591397	0.675056	0.49964	NA	0.301343
hsa-miR-574-5p	1.4176	0.508878	0.773147	0.65819	0.510416	NA	0.292076
hsa-miR-3200-3p	5.13889	0.393231	0.600612	0.654717	0.51265	NA	0.290179
hsa-miR-20a-3p	0.378528	0.379313	0.585626	0.647705	0.517176	NA	0.286362
hsa-miR-548f-3p	0.221235	0.380473	0.58825	0.646788	0.517769	NA	0.285864
hsa-miR-215-5p	1.1987	0.494068	0.768859	0.642599	0.520484	NA	0.283592
hsa-miR-619-5p	0.349669	0.374235	0.58333	0.64155	0.521165	NA	0.283025
hsa-miR-1254	0.397145	0.371359	0.581962	0.638115	0.523399	NA	0.281167
hsa-miR-3117-3p	0.342711	0.371129	0.581776	0.637924	0.523523	NA	0.281064
hsa-miR-30c-1-3p	0.309402	-0.394343	0.62059	-0.635432	0.525147	NA	0.279719
hsa-miR-3158-3p	4.21376	-0.418926	0.666512	-0.628535	0.529654	NA	0.276008
hsa-let-7f-5p	6602.7	-0.318758	0.50787	-0.627636	0.530242	0.749255	0.275526
hsa-miR-103a-2-5p	1.54704	-0.48237	0.770928	-0.6257	0.531512	NA	0.274487
hsa-miR-411-5p	1.3432	0.473703	0.765283	0.618991	0.535922	NA	0.270898
hsa-miR-15b-3p	4.75866	-0.387641	0.628683	-0.616592	0.537504	NA	0.269619
hsa-miR-3620-3p	0.342804	0.350649	0.571141	0.613945	0.539252	NA	0.268208
hsa-miR-4732-5p	12.0313	0.3524	0.575195	0.612662	0.5401	0.754978	0.267526
hsa-miR-181a-2-3p	7.54142	-0.341002	0.558928	-0.6101	0.541796	NA	0.266164
hsa-miR-378g	0.126983	-0.299171	0.490502	-0.609928	0.54191	NA	0.266073
hsa-miR-449c-3p	0.126983	-0.299171	0.490502	-0.609928	0.54191	NA	0.266073
hsa-miR-6724-5p	0.126983	-0.299171	0.490502	-0.609928	0.54191	NA	0.266073
hsa-miR-6893-3p	0.126983	-0.299171	0.490502	-0.609928	0.54191	NA	0.266073
hsa-miR-7851-3p	0.126983	-0.299171	0.490502	-0.609928	0.54191	NA	0.266073
hsa-miR-30d-3p	0.655582	0.456645	0.75057	0.608397	0.542924	NA	0.265261
hsa-miR-181d-5p	5.39403	-0.453896	0.753347	-0.602506	0.546837	NA	0.262142
hsa-miR-574-3p	6.2173	0.379897	0.630529	0.602505	0.546838	NA	0.262141
hsa-miR-3675-3p	0.320882	0.340695	0.565695	0.602259	0.547001	NA	0.262012
hsa-let-7e-5p	1.84465	-0.462158	0.771792	-0.598811	0.549299	NA	0.260191
hsa-miR-3620-5p	1.11654	-0.458758	0.768947	-0.596605	0.550771	NA	0.259029
hsa-miR-3615	20.1579	0.310102	0.520046	0.596296	0.550977	0.76199	0.258866
hsa-miR-542-5p	0.233234	-0.317394	0.533064	-0.595415	0.551566	NA	0.258403
hsa-miR-4516	0.310386	-0.311429	0.523055	-0.595404	0.551573	NA	0.258397
hsa-miR-5010-5p	0.844396	0.446009	0.754185	0.591378	0.554267	NA	0.256281
hsa-miR-136-3p	0.288124	0.329901	0.559107	0.59005	0.555157	NA	0.255584
hsa-miR-6842-3p	3.23396	-0.44514	0.7547	-0.589823	0.555309	NA	0.255465
hsa-miR-548aq-5p	0.316702	0.326356	0.557393	0.585504	0.558209	NA	0.253203
hsa-miR-3065-3p	0.132361	-0.287068	0.492061	-0.5834	0.559624	NA	0.252104
hsa-miR-6777-3p	0.132361	-0.287068	0.492061	-0.5834	0.559624	NA	0.252104
hsa-miR-6783-3p	0.132361	-0.287068	0.492061	-0.5834	0.559624	NA	0.252104
hsa-miR-6800-3p	0.132361	-0.287068	0.492061	-0.5834	0.559624	NA	0.252104
hsa-miR-4433b-5p	1.49808	0.449024	0.771727	0.581843	0.560673	NA	0.251291
hsa-miR-24-3p	10.4911	-0.310894	0.536088	-0.579932	0.561961	NA	0.250294
hsa-miR-6883-5p	3.49691	0.317417	0.549802	0.577329	0.563717	NA	0.248939
hsa-miR-7706	15.239	-0.301195	0.526321	-0.572265	0.567142	0.765238	0.246308
hsa-miR-30e-5p	3612.66	0.189651	0.332794	0.569875	0.568762	0.765238	0.245069
hsa-miR-29a-3p	12.489	0.298797	0.52735	0.566601	0.570985	0.765238	0.243375
hsa-miR-197-3p	8.6948	-0.345494	0.611422	-0.565067	0.572028	NA	0.242583
hsa-miR-421	64.1306	-0.244082	0.438616	-0.556482	0.577882	0.766578	0.238161
hsa-miR-1255b-5p	1.19175	-0.428339	0.773191	-0.553989	0.579587	NA	0.236882
hsa-miR-3127-5p	0.23828	0.295896	0.538228	0.54976	0.582484	NA	0.234716
hsa-miR-3129-3p	0.885924	-0.415268	0.757546	-0.548175	0.583572	NA	0.233906
hsa-miR-32-3p	0.2324	0.292185	0.535797	0.545327	0.585528	NA	0.232452
hsa-miR-181a-5p	10717.3	0.204213	0.375594	0.543707	0.586643	0.770339	0.231626
hsa-miR-125a-5p	7.30896	0.409712	0.758525	0.540144	0.589098	NA	0.229812
hsa-miR-1273h-3p	0.362017	-0.384666	0.715106	-0.537915	0.590636	NA	0.22868
hsa-miR-548n	0.430618	-0.315118	0.586268	-0.537497	0.590924	NA	0.228468
hsa-miR-3136-5p	0.236453	0.284168	0.530447	0.535715	0.592156	NA	0.227564
hsa-miR-362-3p	0.590865	-0.380254	0.709995	-0.535573	0.592254	NA	0.227492
hsa-miR-582-5p	0.377966	-0.337212	0.640571	-0.526424	0.598594	NA	0.222868
hsa-miR-330-3p	0.355388	-0.297721	0.57013	-0.522199	0.601532	NA	0.220741
hsa-miR-576-3p	0.578281	0.390966	0.750164	0.521174	0.602246	NA	0.220226
hsa-miR-505-5p	0.351777	0.270742	0.520094	0.520563	0.602671	NA	0.21992
hsa-miR-3606-3p	1.70823	0.275809	0.531151	0.519267	0.603575	NA	0.219269
hsa-miR-3606-5p	1.70823	0.275809	0.531151	0.519267	0.603575	NA	0.219269
hsa-miR-3938	1.70823	0.275809	0.531151	0.519267	0.603575	NA	0.219269
hsa-miR-2861	0.212176	0.269258	0.520109	0.517696	0.60467	NA	0.218481
hsa-miR-15a-3p	0.355126	0.267022	0.517544	0.515942	0.605895	NA	0.217603
hsa-miR-5095	0.316335	0.266575	0.517234	0.515384	0.606284	NA	0.217324
hsa-miR-338-5p	0.303505	0.26609	0.516899	0.514782	0.606705	NA	0.217022
hsa-miR-378e	0.105656	-0.24852	0.48465	-0.512782	0.608104	NA	0.216022
hsa-miR-4753-5p	0.105656	-0.24852	0.48465	-0.512782	0.608104	NA	0.216022
hsa-miR-5197-3p	0.105656	-0.24852	0.48465	-0.512782	0.608104	NA	0.216022
hsa-miR-194-5p	41.147	0.204771	0.399887	0.512072	0.6086	0.79118	0.215668
hsa-miR-6783-5p	0.598496	-0.389932	0.76189	-0.511796	0.608794	NA	0.21553
hsa-miR-1255a	0.607622	-0.370228	0.724579	-0.510955	0.609382	NA	0.21511
hsa-miR-1227-3p	0.296554	0.262423	0.514343	0.51021	0.609905	NA	0.214738
hsa-miR-548e-3p	0.38236	-0.36528	0.716541	-0.509782	0.610204	NA	0.214525
hsa-miR-6884-5p	0.38236	-0.36528	0.716541	-0.509782	0.610204	NA	0.214525
hsa-miR-889-3p	0.351072	-0.267493	0.525805	-0.50873	0.610941	NA	0.214001
hsa-miR-1273d	0.201011	0.261761	0.514714	0.508557	0.611063	NA	0.213914
hsa-miR-659-5p	0.27067	0.260211	0.512785	0.507447	0.611841	NA	0.213361
hsa-miR-183-3p	0.185792	0.258882	0.51254	0.505096	0.613492	NA	0.212191
hsa-miR-191-3p	0.185792	0.258882	0.51254	0.505096	0.613492	NA	0.212191
hsa-miR-130a-3p	312.665	0.201577	0.403034	0.50015	0.616969	0.794119	0.209736
hsa-miR-1538	0.189344	0.253504	0.508588	0.498447	0.618169	NA	0.208893
hsa-miR-7705	0.189344	0.253504	0.508588	0.498447	0.618169	NA	0.208893
hsa-miR-224-5p	0.284811	0.24953	0.505083	0.494037	0.62128	NA	0.206713
hsa-miR-4433b-3p	0.276409	-0.269565	0.545911	-0.493788	0.621456	NA	0.20659
hsa-miR-2277-5p	0.155193	-0.245491	0.497302	-0.493646	0.621556	NA	0.20652
hsa-miR-33a-3p	0.155193	-0.245491	0.497302	-0.493646	0.621556	NA	0.20652
hsa-miR-4318	0.155193	-0.245491	0.497302	-0.493646	0.621556	NA	0.20652
hsa-miR-6750-5p	0.155193	-0.245491	0.497302	-0.493646	0.621556	NA	0.20652
hsa-miR-937-3p	0.155193	-0.245491	0.497302	-0.493646	0.621556	NA	0.20652
hsa-miR-6859-5p	1.92904	0.366996	0.745374	0.492365	0.622462	NA	0.205887
hsa-miR-500a-5p	0.843473	-0.360777	0.734726	-0.491036	0.623401	NA	0.205233
hsa-miR-500b-5p	0.843473	-0.360777	0.734726	-0.491036	0.623401	NA	0.205233
hsa-miR-6516-3p	0.221354	0.246631	0.50294	0.490378	0.623867	NA	0.204908
hsa-miR-6837-3p	0.21611	0.246291	0.502687	0.489949	0.62417	NA	0.204697
hsa-miR-4742-3p	0.19158	0.243754	0.50079	0.486739	0.626443	NA	0.203118
hsa-miR-26a-1-3p	0.176234	0.243656	0.501031	0.486309	0.626748	NA	0.202907
hsa-miR-3180	0.111034	-0.236433	0.486394	-0.486093	0.626901	NA	0.202801
hsa-miR-3180-3p	0.111034	-0.236433	0.486394	-0.486093	0.626901	NA	0.202801
hsa-miR-4300	0.111034	-0.236433	0.486394	-0.486093	0.626901	NA	0.202801
hsa-miR-4448	0.111034	-0.236433	0.486394	-0.486093	0.626901	NA	0.202801
hsa-miR-4690-3p	0.111034	-0.236433	0.486394	-0.486093	0.626901	NA	0.202801
hsa-miR-548ay-3p	0.111034	-0.236433	0.486394	-0.486093	0.626901	NA	0.202801
hsa-miR-6816-3p	0.111034	-0.236433	0.486394	-0.486093	0.626901	NA	0.202801
hsa-miR-146a-5p	49.3565	-0.177758	0.366755	-0.484678	0.627905	0.800271	0.202106
hsa-miR-548l	0.252802	0.242085	0.499533	0.484624	0.627943	NA	0.202079
hsa-miR-181c-3p	1.32998	0.372186	0.770638	0.482959	0.629125	NA	0.201263
hsa-miR-374b-3p	0.280343	-0.263501	0.546599	-0.482074	0.629753	NA	0.200829
hsa-miR-2115-3p	0.241636	0.238744	0.496991	0.48038	0.630957	NA	0.2
hsa-miR-196b-3p	0.180167	0.238293	0.496645	0.479805	0.631366	NA	0.199719
hsa-miR-3196	0.169002	0.238093	0.496619	0.479428	0.631634	NA	0.199534
hsa-miR-4659a-3p	0.169002	0.238093	0.496619	0.479428	0.631634	NA	0.199534
hsa-miR-378a-5p	0.74005	-0.343055	0.715965	-0.47915	0.631832	NA	0.199399
hsa-miR-2116-3p	0.236258	0.236936	0.495601	0.478077	0.632595	NA	0.198874
hsa-miR-1299	0.178179	0.236817	0.49551	0.477926	0.632703	NA	0.1988
hsa-miR-3135a	0.178179	0.236817	0.49551	0.477926	0.632703	NA	0.1988
hsa-miR-6780a-5p	0.178179	0.236817	0.49551	0.477926	0.632703	NA	0.1988
hsa-miR-5581-3p	0.168501	0.235371	0.494391	0.476082	0.634016	NA	0.1979
hsa-miR-2110	2.5676	-0.3671	0.772926	-0.474948	0.634824	NA	0.197347
hsa-miR-4714-3p	0.163623	0.233651	0.493054	0.473885	0.635582	NA	0.196828
hsa-miR-545-5p	0.167422	0.233574	0.492993	0.473788	0.635651	NA	0.196781
hsa-miR-485-3p	0.16862	0.229437	0.489737	0.468491	0.639433	NA	0.194205
hsa-miR-629-3p	0.147079	0.228552	0.489033	0.467355	0.640246	NA	0.193653
hsa-miR-222-3p	25.3183	-0.162761	0.35212	-0.462233	0.643914	0.812554	0.191172
hsa-miR-331-3p	2.48657	-0.336756	0.729975	-0.461326	0.644565	NA	0.190733
hsa-miR-6850-5p	0.148277	0.223874	0.485376	0.461238	0.644628	NA	0.190691
hsa-miR-30a-3p	0.370447	-0.291101	0.631404	-0.461038	0.644771	NA	0.190594
hsa-miR-548w	0.144343	0.222213	0.484066	0.459055	0.646195	NA	0.189637
hsa-miR-1233-3p	0.136611	0.220083	0.482372	0.456251	0.64821	NA	0.188284
hsa-miR-3934-5p	0.136611	0.220083	0.482372	0.456251	0.64821	NA	0.188284
hsa-miR-4676-3p	0.136611	0.220083	0.482372	0.456251	0.64821	NA	0.188284
hsa-miR-548aw	0.136611	0.220083	0.482372	0.456251	0.64821	NA	0.188284
hsa-miR-6749-3p	0.136611	0.220083	0.482372	0.456251	0.64821	NA	0.188284
hsa-miR-142-3p	35.8732	0.238954	0.526676	0.453702	0.650043	0.812554	0.187058
hsa-miR-5584-5p	0.133177	0.218088	0.480772	0.453619	0.650103	NA	0.187018
hsa-miR-6513-5p	0.133177	0.218088	0.480772	0.453619	0.650103	NA	0.187018
hsa-miR-1224-3p	0.124	0.216205	0.47925	0.451132	0.651895	NA	0.185823
hsa-miR-3687	0.124	0.216205	0.47925	0.451132	0.651895	NA	0.185823
hsa-miR-3928-3p	0.124	0.216205	0.47925	0.451132	0.651895	NA	0.185823
hsa-miR-548h-3p	0.124	0.216205	0.47925	0.451132	0.651895	NA	0.185823
hsa-miR-548z	0.124	0.216205	0.47925	0.451132	0.651895	NA	0.185823
hsa-miR-6722-3p	0.124	0.216205	0.47925	0.451132	0.651895	NA	0.185823
hsa-miR-1277-5p	0.125445	0.215851	0.478963	0.450664	0.652232	NA	0.185598
hsa-miR-1273a	2.02539	0.33402	0.741668	0.450362	0.652449	NA	0.185453
hsa-miR-4999-5p	0.120067	0.213542	0.477076	0.447605	0.654438	NA	0.184131
hsa-miR-548aq-3p	0.120067	0.213542	0.477076	0.447605	0.654438	NA	0.184131
hsa-miR-618	0.120067	0.213542	0.477076	0.447605	0.654438	NA	0.184131
hsa-miR-6894-5p	0.120067	0.213542	0.477076	0.447605	0.654438	NA	0.184131
hsa-miR-1229-3p	0.112334	0.212055	0.475852	0.445632	0.655863	NA	0.183187
hsa-miR-1304-5p	0.112334	0.212055	0.475852	0.445632	0.655863	NA	0.183187
hsa-miR-34a-5p	0.112334	0.212055	0.475852	0.445632	0.655863	NA	0.183187
hsa-miR-1273h-5p	0.112835	0.211776	0.475621	0.445261	0.656131	NA	0.183009
hsa-miR-193a-3p	0.112835	0.211776	0.475621	0.445261	0.656131	NA	0.183009
hsa-miR-2276-3p	0.112835	0.211776	0.475621	0.445261	0.656131	NA	0.183009
hsa-miR-449b-5p	0.112835	0.211776	0.475621	0.445261	0.656131	NA	0.183009
hsa-miR-4668-5p	0.112835	0.211776	0.475621	0.445261	0.656131	NA	0.183009
hsa-miR-7112-3p	0.112835	0.211776	0.475621	0.445261	0.656131	NA	0.183009
hsa-miR-1271-5p	0.107456	0.209354	0.473609	0.44204	0.65846	NA	0.181471
hsa-miR-186-3p	0.107456	0.209354	0.473609	0.44204	0.65846	NA	0.181471
hsa-miR-4429	0.107456	0.209354	0.473609	0.44204	0.65846	NA	0.181471
hsa-miR-6853-3p	0.107456	0.209354	0.473609	0.44204	0.65846	NA	0.181471
hsa-miR-431-5p	0.101168	0.207407	0.471975	0.439445	0.660339	NA	0.180233
hsa-miR-34c-5p	0.1222	-0.214573	0.489514	-0.438339	0.66114	NA	0.179706
hsa-miR-3165	0.0957898	0.204861	0.469818	0.436043	0.662806	NA	0.178614
hsa-miR-548am-3p	0.0957898	0.204861	0.469818	0.436043	0.662806	NA	0.178614
hsa-miR-590-5p	0.0957898	0.204861	0.469818	0.436043	0.662806	NA	0.178614
hsa-miR-6832-5p	0.0957898	0.204861	0.469818	0.436043	0.662806	NA	0.178614
hsa-miR-1275	0.196635	0.204367	0.469397	0.435382	0.663285	NA	0.1783
hsa-miR-130b-5p	0.196635	0.204367	0.469397	0.435382	0.663285	NA	0.1783
hsa-miR-3122	0.196635	0.204367	0.469397	0.435382	0.663285	NA	0.1783
hsa-miR-3160-3p	0.196635	0.204367	0.469397	0.435382	0.663285	NA	0.1783
hsa-miR-323b-3p	0.196635	0.204367	0.469397	0.435382	0.663285	NA	0.1783
hsa-miR-365b-5p	0.196635	0.204367	0.469397	0.435382	0.663285	NA	0.1783
hsa-miR-3681-5p	0.196635	0.204367	0.469397	0.435382	0.663285	NA	0.1783
hsa-miR-3684	0.196635	0.204367	0.469397	0.435382	0.663285	NA	0.1783
hsa-miR-4540	0.196635	0.204367	0.469397	0.435382	0.663285	NA	0.1783
hsa-miR-4687-5p	0.196635	0.204367	0.469397	0.435382	0.663285	NA	0.1783
hsa-miR-4749-3p	0.196635	0.204367	0.469397	0.435382	0.663285	NA	0.1783
hsa-miR-4802-3p	0.196635	0.204367	0.469397	0.435382	0.663285	NA	0.1783
hsa-miR-579-3p	0.196635	0.204367	0.469397	0.435382	0.663285	NA	0.1783
hsa-miR-627-3p	0.196635	0.204367	0.469397	0.435382	0.663285	NA	0.1783
hsa-miR-6741-3p	0.196635	0.204367	0.469397	0.435382	0.663285	NA	0.1783
hsa-miR-6883-3p	0.196635	0.204367	0.469397	0.435382	0.663285	NA	0.1783
hsa-miR-7515	0.196635	0.204367	0.469397	0.435382	0.663285	NA	0.1783
hsa-miR-92b-5p	0.196635	0.204367	0.469397	0.435382	0.663285	NA	0.1783
hsa-let-7c-5p	7.57724	-0.227906	0.525083	-0.434039	0.66426	NA	0.177662
hsa-miR-3180-5p	0.175536	-0.21726	0.500763	-0.433858	0.664392	NA	0.177576
hsa-miR-3605-3p	0.175536	-0.21726	0.500763	-0.433858	0.664392	NA	0.177576
hsa-miR-6734-5p	0.175536	-0.21726	0.500763	-0.433858	0.664392	NA	0.177576
hsa-miR-6847-5p	0.175536	-0.21726	0.500763	-0.433858	0.664392	NA	0.177576
hsa-miR-370-3p	0.0900025	0.202502	0.467799	0.432883	0.6651	NA	0.177113
hsa-miR-493-3p	0.0900025	0.202502	0.467799	0.432883	0.6651	NA	0.177113
hsa-miR-6737-3p	0.0900025	0.202502	0.467799	0.432883	0.6651	NA	0.177113
hsa-miR-361-5p	6.84538	-0.248385	0.577718	-0.429941	0.667238	NA	0.175719
hsa-miR-203a-3p	0.0846241	0.19981	0.465468	0.429267	0.667729	NA	0.1754
hsa-miR-378j	0.0846241	0.19981	0.465468	0.429267	0.667729	NA	0.1754
hsa-miR-6735-5p	0.0846241	0.19981	0.465468	0.429267	0.667729	NA	0.1754
hsa-miR-130a-5p	0.0792458	0.197035	0.463037	0.425527	0.670453	NA	0.173632
hsa-miR-1537-3p	0.0792458	0.197035	0.463037	0.425527	0.670453	NA	0.173632
hsa-miR-4286	0.0792458	0.197035	0.463037	0.425527	0.670453	NA	0.173632
hsa-miR-4444	0.0792458	0.197035	0.463037	0.425527	0.670453	NA	0.173632
hsa-miR-545-3p	0.0792458	0.197035	0.463037	0.425527	0.670453	NA	0.173632
hsa-miR-551b-3p	0.0792458	0.197035	0.463037	0.425527	0.670453	NA	0.173632
hsa-miR-7704	2.5668	-0.297101	0.711346	-0.41766	0.676196	NA	0.169928
hsa-miR-624-5p	0.57711	0.292167	0.704213	0.414884	0.678227	NA	0.168625
hsa-miR-1273c	0.446862	-0.267718	0.646443	-0.41414	0.678772	NA	0.168276
hsa-miR-4797-3p	3.81637	-0.312483	0.754742	-0.414026	0.678855	NA	0.168223
hsa-miR-106a-3p	0.0881761	0.187543	0.454492	0.412642	0.679869	NA	0.167575
hsa-miR-1225-3p	0.0881761	0.187543	0.454492	0.412642	0.679869	NA	0.167575
hsa-miR-1225-5p	0.0881761	0.187543	0.454492	0.412642	0.679869	NA	0.167575
hsa-miR-125b-2-3p	0.0881761	0.187543	0.454492	0.412642	0.679869	NA	0.167575
hsa-miR-2467-5p	0.0881761	0.187543	0.454492	0.412642	0.679869	NA	0.167575
hsa-miR-3179	0.0881761	0.187543	0.454492	0.412642	0.679869	NA	0.167575
hsa-miR-3646	0.0881761	0.187543	0.454492	0.412642	0.679869	NA	0.167575
hsa-miR-382-5p	0.0881761	0.187543	0.454492	0.412642	0.679869	NA	0.167575
hsa-miR-3976	0.0881761	0.187543	0.454492	0.412642	0.679869	NA	0.167575
hsa-miR-422a	0.0881761	0.187543	0.454492	0.412642	0.679869	NA	0.167575
hsa-miR-4320	0.0881761	0.187543	0.454492	0.412642	0.679869	NA	0.167575
hsa-miR-4518	0.0881761	0.187543	0.454492	0.412642	0.679869	NA	0.167575
hsa-miR-4739	0.0881761	0.187543	0.454492	0.412642	0.679869	NA	0.167575
hsa-miR-519e-5p	0.0881761	0.187543	0.454492	0.412642	0.679869	NA	0.167575
hsa-miR-548ab	0.0881761	0.187543	0.454492	0.412642	0.679869	NA	0.167575
hsa-miR-655-3p	0.0881761	0.187543	0.454492	0.412642	0.679869	NA	0.167575
hsa-miR-6802-3p	0.0881761	0.187543	0.454492	0.412642	0.679869	NA	0.167575
hsa-miR-6825-3p	0.0881761	0.187543	0.454492	0.412642	0.679869	NA	0.167575
hsa-miR-7113-5p	0.0881761	0.187543	0.454492	0.412642	0.679869	NA	0.167575
hsa-miR-501-5p	0.414251	-0.297268	0.724293	-0.410425	0.681494	NA	0.166538
hsa-miR-1185-1-3p	0.0804437	0.184253	0.451445	0.408141	0.68317	NA	0.165471
hsa-miR-1256	0.0804437	0.184253	0.451445	0.408141	0.68317	NA	0.165471
hsa-miR-1278	0.0804437	0.184253	0.451445	0.408141	0.68317	NA	0.165471
hsa-miR-136-5p	0.0804437	0.184253	0.451445	0.408141	0.68317	NA	0.165471
hsa-miR-212-3p	0.0804437	0.184253	0.451445	0.408141	0.68317	NA	0.165471
hsa-miR-3939	0.0804437	0.184253	0.451445	0.408141	0.68317	NA	0.165471
hsa-miR-3944-5p	0.0804437	0.184253	0.451445	0.408141	0.68317	NA	0.165471
hsa-miR-4748	0.0804437	0.184253	0.451445	0.408141	0.68317	NA	0.165471
hsa-miR-509-3p	0.0804437	0.184253	0.451445	0.408141	0.68317	NA	0.165471
hsa-miR-539-3p	0.0804437	0.184253	0.451445	0.408141	0.68317	NA	0.165471
hsa-miR-543	0.0804437	0.184253	0.451445	0.408141	0.68317	NA	0.165471
hsa-miR-6513-3p	0.0804437	0.184253	0.451445	0.408141	0.68317	NA	0.165471
hsa-miR-6514-3p	0.0804437	0.184253	0.451445	0.408141	0.68317	NA	0.165471
hsa-miR-6765-3p	0.0804437	0.184253	0.451445	0.408141	0.68317	NA	0.165471
hsa-miR-6805-5p	0.0804437	0.184253	0.451445	0.408141	0.68317	NA	0.165471
hsa-miR-548ap-5p	1.69796	-0.31269	0.766643	-0.40787	0.683369	NA	0.165344
hsa-miR-548j-5p	1.69796	-0.31269	0.766643	-0.40787	0.683369	NA	0.165344
hsa-miR-939-5p	0.540598	-0.266947	0.659073	-0.405034	0.685452	NA	0.164023
hsa-miR-501-3p	4.43853	0.276305	0.682292	0.404965	0.685503	NA	0.163991
hsa-miR-6511b-3p	0.419629	-0.289755	0.724371	-0.400009	0.68915	NA	0.161686
hsa-miR-1224-5p	0.0678334	0.178171	0.445688	0.399767	0.689328	NA	0.161574
hsa-miR-1253	0.0678334	0.178171	0.445688	0.399767	0.689328	NA	0.161574
hsa-miR-147b	0.0678334	0.178171	0.445688	0.399767	0.689328	NA	0.161574
hsa-miR-154-5p	0.0678334	0.178171	0.445688	0.399767	0.689328	NA	0.161574
hsa-miR-203b-3p	0.0678334	0.178171	0.445688	0.399767	0.689328	NA	0.161574
hsa-miR-363-5p	0.0678334	0.178171	0.445688	0.399767	0.689328	NA	0.161574
hsa-miR-369-3p	0.0678334	0.178171	0.445688	0.399767	0.689328	NA	0.161574
hsa-miR-375	0.0678334	0.178171	0.445688	0.399767	0.689328	NA	0.161574
hsa-miR-3918	0.0678334	0.178171	0.445688	0.399767	0.689328	NA	0.161574
hsa-miR-3936	0.0678334	0.178171	0.445688	0.399767	0.689328	NA	0.161574
hsa-miR-4477b	0.0678334	0.178171	0.445688	0.399767	0.689328	NA	0.161574
hsa-miR-4714-5p	0.0678334	0.178171	0.445688	0.399767	0.689328	NA	0.161574
hsa-miR-4773	0.0678334	0.178171	0.445688	0.399767	0.689328	NA	0.161574
hsa-miR-6730-3p	0.0678334	0.178171	0.445688	0.399767	0.689328	NA	0.161574
hsa-miR-6793-3p	0.0678334	0.178171	0.445688	0.399767	0.689328	NA	0.161574
hsa-miR-6804-5p	0.0678334	0.178171	0.445688	0.399767	0.689328	NA	0.161574
hsa-miR-7976	0.0678334	0.178171	0.445688	0.399767	0.689328	NA	0.161574
hsa-miR-323a-3p	0.133866	-0.195261	0.492235	-0.396683	0.691601	NA	0.160144
hsa-miR-33b-5p	0.133866	-0.195261	0.492235	-0.396683	0.691601	NA	0.160144
hsa-miR-3653-5p	0.133866	-0.195261	0.492235	-0.396683	0.691601	NA	0.160144
hsa-miR-6833-3p	0.133866	-0.195261	0.492235	-0.396683	0.691601	NA	0.160144
hsa-miR-23b-3p	11.7184	-0.215265	0.54768	-0.393048	0.694284	0.845529	0.158463
hsa-miR-610	2.50143	0.302331	0.772733	0.391249	0.695613	NA	0.157632
hsa-miR-223-3p	181.033	-0.239586	0.614199	-0.390079	0.696478	0.845529	0.157092
hsa-miR-1268a	2.10326	-0.287988	0.738919	-0.389742	0.696727	NA	0.156937
hsa-miR-5003-3p	0.171984	-0.195935	0.503416	-0.389211	0.69712	NA	0.156692
hsa-miR-6514-5p	0.373702	-0.222459	0.572491	-0.38858	0.697587	NA	0.156402
hsa-miR-4454	15.0981	0.184541	0.476276	0.387467	0.698411	0.845529	0.155889
hsa-miR-1207-5p	0.0561669	0.169167	0.441859	0.382852	0.701829	NA	0.153769
hsa-miR-1234-3p	0.0561669	0.169167	0.441859	0.382852	0.701829	NA	0.153769
hsa-miR-1292-5p	0.0561669	0.169167	0.441859	0.382852	0.701829	NA	0.153769
hsa-miR-129-5p	0.0561669	0.169167	0.441859	0.382852	0.701829	NA	0.153769
hsa-miR-153-3p	0.0561669	0.169167	0.441859	0.382852	0.701829	NA	0.153769
hsa-miR-200c-3p	0.0561669	0.169167	0.441859	0.382852	0.701829	NA	0.153769
hsa-miR-216a-5p	0.0561669	0.169167	0.441859	0.382852	0.701829	NA	0.153769
hsa-miR-219b-5p	0.0561669	0.169167	0.441859	0.382852	0.701829	NA	0.153769
hsa-miR-2277-3p	0.0561669	0.169167	0.441859	0.382852	0.701829	NA	0.153769
hsa-miR-299-3p	0.0561669	0.169167	0.441859	0.382852	0.701829	NA	0.153769
hsa-miR-3064-3p	0.0561669	0.169167	0.441859	0.382852	0.701829	NA	0.153769
hsa-miR-30b-3p	0.0561669	0.169167	0.441859	0.382852	0.701829	NA	0.153769
hsa-miR-3161	0.0561669	0.169167	0.441859	0.382852	0.701829	NA	0.153769
hsa-miR-3178	0.0561669	0.169167	0.441859	0.382852	0.701829	NA	0.153769
hsa-miR-365a-3p	0.0561669	0.169167	0.441859	0.382852	0.701829	NA	0.153769
hsa-miR-365b-3p	0.0561669	0.169167	0.441859	0.382852	0.701829	NA	0.153769
hsa-miR-369-5p	0.0561669	0.169167	0.441859	0.382852	0.701829	NA	0.153769
hsa-miR-429	0.0561669	0.169167	0.441859	0.382852	0.701829	NA	0.153769
hsa-miR-431-3p	0.0561669	0.169167	0.441859	0.382852	0.701829	NA	0.153769
hsa-miR-4449	0.0561669	0.169167	0.441859	0.382852	0.701829	NA	0.153769
hsa-miR-450b-5p	0.0561669	0.169167	0.441859	0.382852	0.701829	NA	0.153769
hsa-miR-4646-3p	0.0561669	0.169167	0.441859	0.382852	0.701829	NA	0.153769
hsa-miR-4693-3p	0.0561669	0.169167	0.441859	0.382852	0.701829	NA	0.153769
hsa-miR-4695-3p	0.0561669	0.169167	0.441859	0.382852	0.701829	NA	0.153769
hsa-miR-4747-3p	0.0561669	0.169167	0.441859	0.382852	0.701829	NA	0.153769
hsa-miR-548az-5p	0.0561669	0.169167	0.441859	0.382852	0.701829	NA	0.153769
hsa-miR-5683	0.0561669	0.169167	0.441859	0.382852	0.701829	NA	0.153769
hsa-miR-5701	0.0561669	0.169167	0.441859	0.382852	0.701829	NA	0.153769
hsa-miR-597-3p	0.0561669	0.169167	0.441859	0.382852	0.701829	NA	0.153769
hsa-miR-6735-3p	0.0561669	0.169167	0.441859	0.382852	0.701829	NA	0.153769
hsa-miR-6752-3p	0.0561669	0.169167	0.441859	0.382852	0.701829	NA	0.153769
hsa-miR-6762-5p	0.0561669	0.169167	0.441859	0.382852	0.701829	NA	0.153769
hsa-miR-6806-3p	0.0561669	0.169167	0.441859	0.382852	0.701829	NA	0.153769
hsa-miR-6859-3p	0.0561669	0.169167	0.441859	0.382852	0.701829	NA	0.153769
hsa-miR-6868-3p	0.0561669	0.169167	0.441859	0.382852	0.701829	NA	0.153769
hsa-miR-7109-3p	0.0561669	0.169167	0.441859	0.382852	0.701829	NA	0.153769
hsa-miR-759	0.0561669	0.169167	0.441859	0.382852	0.701829	NA	0.153769
hsa-miR-766-5p	0.0561669	0.169167	0.441859	0.382852	0.701829	NA	0.153769
hsa-miR-99b-3p	0.0561669	0.169167	0.441859	0.382852	0.701829	NA	0.153769
hsa-miR-15b-5p	696.776	-0.186974	0.489423	-0.382029	0.70244	0.845529	0.153391
hsa-miR-548ay-5p	7.66348	-0.221413	0.581224	-0.380943	0.703246	NA	0.152893
hsa-miR-3074-5p	0.482686	-0.261176	0.698209	-0.374065	0.708356	NA	0.149749
hsa-miR-6511a-3p	1.01516	0.287756	0.772763	0.372374	0.709615	NA	0.148977
hsa-miR-4785	0.177362	-0.187592	0.504455	-0.371872	0.709988	NA	0.148749
hsa-miR-548f-5p	18.7224	-0.244194	0.673444	-0.362604	0.7169	0.84956	0.144541
hsa-miR-3143	1.13174	0.27754	0.76612	0.362266	0.717153	NA	0.144388
hsa-miR-125a-3p	0.0450012	0.158631	0.438005	0.362167	0.717227	NA	0.144343
hsa-miR-1266-5p	0.0450012	0.158631	0.438005	0.362167	0.717227	NA	0.144343
hsa-miR-133a-3p	0.0450012	0.158631	0.438005	0.362167	0.717227	NA	0.144343
hsa-miR-138-5p	0.0450012	0.158631	0.438005	0.362167	0.717227	NA	0.144343
hsa-miR-139-3p	0.0450012	0.158631	0.438005	0.362167	0.717227	NA	0.144343
hsa-miR-193b-5p	0.0450012	0.158631	0.438005	0.362167	0.717227	NA	0.144343
hsa-miR-204-3p	0.0450012	0.158631	0.438005	0.362167	0.717227	NA	0.144343
hsa-miR-2355-5p	0.0450012	0.158631	0.438005	0.362167	0.717227	NA	0.144343
hsa-miR-29a-5p	0.0450012	0.158631	0.438005	0.362167	0.717227	NA	0.144343
hsa-miR-3120-3p	0.0450012	0.158631	0.438005	0.362167	0.717227	NA	0.144343
hsa-miR-371b-3p	0.0450012	0.158631	0.438005	0.362167	0.717227	NA	0.144343
hsa-miR-377-5p	0.0450012	0.158631	0.438005	0.362167	0.717227	NA	0.144343
hsa-miR-383-5p	0.0450012	0.158631	0.438005	0.362167	0.717227	NA	0.144343
hsa-miR-411-3p	0.0450012	0.158631	0.438005	0.362167	0.717227	NA	0.144343
hsa-miR-4421	0.0450012	0.158631	0.438005	0.362167	0.717227	NA	0.144343
hsa-miR-4428	0.0450012	0.158631	0.438005	0.362167	0.717227	NA	0.144343
hsa-miR-4436a	0.0450012	0.158631	0.438005	0.362167	0.717227	NA	0.144343
hsa-miR-4443	0.0450012	0.158631	0.438005	0.362167	0.717227	NA	0.144343
hsa-miR-4474-3p	0.0450012	0.158631	0.438005	0.362167	0.717227	NA	0.144343
hsa-miR-4521	0.0450012	0.158631	0.438005	0.362167	0.717227	NA	0.144343
hsa-miR-4523	0.0450012	0.158631	0.438005	0.362167	0.717227	NA	0.144343
hsa-miR-4643	0.0450012	0.158631	0.438005	0.362167	0.717227	NA	0.144343
hsa-miR-4707-5p	0.0450012	0.158631	0.438005	0.362167	0.717227	NA	0.144343
hsa-miR-4738-3p	0.0450012	0.158631	0.438005	0.362167	0.717227	NA	0.144343
hsa-miR-4742-5p	0.0450012	0.158631	0.438005	0.362167	0.717227	NA	0.144343
hsa-miR-4745-3p	0.0450012	0.158631	0.438005	0.362167	0.717227	NA	0.144343
hsa-miR-4781-3p	0.0450012	0.158631	0.438005	0.362167	0.717227	NA	0.144343
hsa-miR-499a-3p	0.0450012	0.158631	0.438005	0.362167	0.717227	NA	0.144343
hsa-miR-520a-3p	0.0450012	0.158631	0.438005	0.362167	0.717227	NA	0.144343
hsa-miR-548ag	0.0450012	0.158631	0.438005	0.362167	0.717227	NA	0.144343
hsa-miR-548al	0.0450012	0.158631	0.438005	0.362167	0.717227	NA	0.144343
hsa-miR-548d-3p	0.0450012	0.158631	0.438005	0.362167	0.717227	NA	0.144343
hsa-miR-571	0.0450012	0.158631	0.438005	0.362167	0.717227	NA	0.144343
hsa-miR-6511a-5p	0.0450012	0.158631	0.438005	0.362167	0.717227	NA	0.144343
hsa-miR-6511b-5p	0.0450012	0.158631	0.438005	0.362167	0.717227	NA	0.144343
hsa-miR-660-3p	0.0450012	0.158631	0.438005	0.362167	0.717227	NA	0.144343
hsa-miR-6718-5p	0.0450012	0.158631	0.438005	0.362167	0.717227	NA	0.144343
hsa-miR-6811-5p	0.0450012	0.158631	0.438005	0.362167	0.717227	NA	0.144343
hsa-miR-6818-5p	0.0450012	0.158631	0.438005	0.362167	0.717227	NA	0.144343
hsa-miR-6882-5p	0.0450012	0.158631	0.438005	0.362167	0.717227	NA	0.144343
hsa-miR-769-3p	0.0450012	0.158631	0.438005	0.362167	0.717227	NA	0.144343
hsa-miR-7847-3p	0.0450012	0.158631	0.438005	0.362167	0.717227	NA	0.144343
hsa-miR-7849-3p	0.0450012	0.158631	0.438005	0.362167	0.717227	NA	0.144343
hsa-miR-8076	0.0450012	0.158631	0.438005	0.362167	0.717227	NA	0.144343
hsa-miR-891a-5p	0.0450012	0.158631	0.438005	0.362167	0.717227	NA	0.144343
hsa-miR-933	0.0450012	0.158631	0.438005	0.362167	0.717227	NA	0.144343
hsa-miR-9-3p	0.0450012	0.158631	0.438005	0.362167	0.717227	NA	0.144343
hsa-miR-95-3p	0.0450012	0.158631	0.438005	0.362167	0.717227	NA	0.144343
hsa-miR-548ah-3p	0.146477	-0.177365	0.494726	-0.358512	0.719961	NA	0.142691
hsa-miR-548p	0.146477	-0.177365	0.494726	-0.358512	0.719961	NA	0.142691
hsa-miR-6852-5p	0.697234	-0.25565	0.713187	-0.358462	0.719998	NA	0.142669
hsa-miR-186-5p	1254.39	-0.0896232	0.250759	-0.357408	0.720786	0.84956	0.142193
hsa-miR-6895-3p	0.381511	-0.241184	0.682201	-0.353539	0.723685	NA	0.140451
hsa-miR-192-5p	1322.55	0.161348	0.459341	0.35126	0.725393	0.84956	0.139426
hsa-let-7f-1-3p	0.0396229	0.152862	0.435916	0.350669	0.725836	NA	0.139161
hsa-miR-1343-3p	0.0396229	0.152862	0.435916	0.350669	0.725836	NA	0.139161
hsa-miR-143-5p	0.0396229	0.152862	0.435916	0.350669	0.725836	NA	0.139161
hsa-miR-197-5p	0.0396229	0.152862	0.435916	0.350669	0.725836	NA	0.139161
hsa-miR-210-5p	0.0396229	0.152862	0.435916	0.350669	0.725836	NA	0.139161
hsa-miR-2114-3p	0.0396229	0.152862	0.435916	0.350669	0.725836	NA	0.139161
hsa-miR-3130-5p	0.0396229	0.152862	0.435916	0.350669	0.725836	NA	0.139161
hsa-miR-3177-3p	0.0396229	0.152862	0.435916	0.350669	0.725836	NA	0.139161
hsa-miR-3186-3p	0.0396229	0.152862	0.435916	0.350669	0.725836	NA	0.139161
hsa-miR-3689a-5p	0.0396229	0.152862	0.435916	0.350669	0.725836	NA	0.139161
hsa-miR-3689b-5p	0.0396229	0.152862	0.435916	0.350669	0.725836	NA	0.139161
hsa-miR-3689e	0.0396229	0.152862	0.435916	0.350669	0.725836	NA	0.139161
hsa-miR-3929	0.0396229	0.152862	0.435916	0.350669	0.725836	NA	0.139161
hsa-miR-452-3p	0.0396229	0.152862	0.435916	0.350669	0.725836	NA	0.139161
hsa-miR-4666a-5p	0.0396229	0.152862	0.435916	0.350669	0.725836	NA	0.139161
hsa-miR-4674	0.0396229	0.152862	0.435916	0.350669	0.725836	NA	0.139161
hsa-miR-4722-5p	0.0396229	0.152862	0.435916	0.350669	0.725836	NA	0.139161
hsa-miR-4757-3p	0.0396229	0.152862	0.435916	0.350669	0.725836	NA	0.139161
hsa-miR-4762-5p	0.0396229	0.152862	0.435916	0.350669	0.725836	NA	0.139161
hsa-miR-4766-3p	0.0396229	0.152862	0.435916	0.350669	0.725836	NA	0.139161
hsa-miR-491-3p	0.0396229	0.152862	0.435916	0.350669	0.725836	NA	0.139161
hsa-miR-499a-5p	0.0396229	0.152862	0.435916	0.350669	0.725836	NA	0.139161
hsa-miR-566	0.0396229	0.152862	0.435916	0.350669	0.725836	NA	0.139161
hsa-miR-569	0.0396229	0.152862	0.435916	0.350669	0.725836	NA	0.139161
hsa-miR-6131	0.0396229	0.152862	0.435916	0.350669	0.725836	NA	0.139161
hsa-miR-6775-3p	0.0396229	0.152862	0.435916	0.350669	0.725836	NA	0.139161
hsa-miR-6818-3p	0.0396229	0.152862	0.435916	0.350669	0.725836	NA	0.139161
hsa-miR-6858-3p	0.0396229	0.152862	0.435916	0.350669	0.725836	NA	0.139161
hsa-miR-6887-3p	0.0396229	0.152862	0.435916	0.350669	0.725836	NA	0.139161
hsa-miR-708-5p	0.0396229	0.152862	0.435916	0.350669	0.725836	NA	0.139161
hsa-miR-7108-5p	0.0396229	0.152862	0.435916	0.350669	0.725836	NA	0.139161
hsa-miR-7156-3p	0.0396229	0.152862	0.435916	0.350669	0.725836	NA	0.139161
hsa-miR-9-5p	0.0396229	0.152862	0.435916	0.350669	0.725836	NA	0.139161
hsa-miR-181a-3p	3.47765	-0.253901	0.728641	-0.348458	0.727496	NA	0.138169
hsa-miR-199b-5p	2.08726	0.257623	0.743424	0.346535	0.72894	NA	0.137308
hsa-miR-1304-3p	4.47415	-0.238269	0.704304	-0.338304	0.735134	NA	0.133633
hsa-miR-3607-5p	0.154209	-0.167588	0.496075	-0.337829	0.735492	NA	0.133422
hsa-miR-7855-5p	0.154209	-0.167588	0.496075	-0.337829	0.735492	NA	0.133422
hsa-miR-1303	0.571655	0.218816	0.649031	0.337143	0.736009	NA	0.133117
hsa-let-7g-3p	0.684974	-0.251134	0.756321	-0.332047	0.739854	NA	0.130854
hsa-miR-128-1-5p	0.548303	0.239352	0.723866	0.330658	0.740902	NA	0.130239
hsa-miR-190b	1.63941	-0.245142	0.75265	-0.325705	0.744648	NA	0.128049
hsa-miR-101-5p	1.35949	-0.246513	0.757895	-0.32526	0.744984	NA	0.127853
hsa-miR-361-3p	3.2979	0.210235	0.662377	0.317394	0.750945	NA	0.124392
hsa-miR-4797-5p	3.72901	-0.236353	0.75568	-0.312768	0.754457	NA	0.122366
hsa-miR-374a-5p	7.14317	-0.199427	0.65587	-0.304065	0.761078	NA	0.118571
hsa-miR-3157-5p	0.738643	-0.224403	0.741992	-0.302433	0.762322	NA	0.117861
hsa-miR-28-5p	3.16181	0.213632	0.709466	0.301117	0.763325	NA	0.11729
hsa-miR-636	0.52281	-0.211842	0.707161	-0.299566	0.764508	NA	0.116618
hsa-miR-342-5p	3.66336	0.217228	0.734792	0.295632	0.767511	NA	0.114915
hsa-miR-451b	1.22137	-0.223909	0.767334	-0.291801	0.770438	NA	0.113262
hsa-miR-4519	0.392677	-0.184033	0.637117	-0.288853	0.772694	NA	0.111993
hsa-miR-21-3p	48.5292	-0.083651	0.290532	-0.287924	0.773405	0.897702	0.111593
hsa-miR-6128	0.541862	-0.199849	0.695868	-0.287195	0.773963	NA	0.11128
hsa-miR-1301-3p	0.952306	0.221555	0.77272	0.286721	0.774326	NA	0.111076
hsa-miR-495-3p	0.212805	-0.146207	0.512792	-0.285119	0.775553	NA	0.110388
hsa-miR-548b-5p	0.212805	-0.146207	0.512792	-0.285119	0.775553	NA	0.110388
hsa-miR-579-5p	0.58733	-0.179581	0.657025	-0.273325	0.784604	NA	0.10535
hsa-miR-4532	0.611488	-0.187945	0.704963	-0.266602	0.789775	NA	0.102496
hsa-miR-491-5p	0.223971	-0.134364	0.517101	-0.259842	0.794986	NA	0.0996406
hsa-miR-3128	0.161823	-0.130084	0.501242	-0.259524	0.795231	NA	0.0995066
hsa-miR-4435	0.500191	-0.180388	0.697379	-0.258666	0.795893	NA	0.0991452
hsa-let-7d-3p	11.1248	0.139803	0.545858	0.256116	0.797862	0.909252	0.0980725
hsa-miR-30b-5p	104.894	-0.101623	0.401143	-0.253334	0.80001	0.909252	0.0969045
hsa-miR-1248	1.03635	-0.171036	0.6844	-0.249906	0.80266	NA	0.0954684
hsa-miR-3195	0.231703	-0.128319	0.520123	-0.246709	0.805134	NA	0.0941321
hsa-miR-331-5p	1.17531	0.188191	0.770611	0.24421	0.807068	NA	0.0930899
hsa-miR-627-5p	0.908596	0.186303	0.770451	0.241811	0.808927	NA	0.0920907
hsa-miR-502-5p	0.789727	-0.181525	0.753092	-0.241039	0.809525	NA	0.09177
hsa-miR-3942-5p	0.283995	-0.123236	0.512247	-0.240579	0.809881	NA	0.0915786
hsa-miR-5094	0.173489	-0.115892	0.503227	-0.230299	0.81786	NA	0.0873211
hsa-miR-3156-3p	9.92136	0.136308	0.599924	0.227209	0.820262	NA	0.0860476
hsa-miR-584-5p	36.1694	0.0983344	0.433364	0.226909	0.820494	0.909252	0.0859244
hsa-miR-21-5p	819.485	0.0722901	0.323	0.223808	0.822906	0.909252	0.0846495
hsa-miR-17-3p	5.28608	0.145741	0.65353	0.223005	0.823531	NA	0.0843199
hsa-miR-493-5p	0.439979	0.142305	0.642383	0.221527	0.824682	NA	0.0837136
hsa-miR-6720-3p	1.4922	0.167422	0.770397	0.217318	0.82796	NA	0.0819905
hsa-miR-6866-5p	0.178868	-0.10862	0.504237	-0.215415	0.829444	NA	0.081213
hsa-miR-654-5p	0.178367	-0.108095	0.504309	-0.214343	0.83028	NA	0.0807755
hsa-miR-330-5p	0.541803	-0.160028	0.75059	-0.213203	0.831169	NA	0.0803107
hsa-let-7d-5p	271.508	-0.0714947	0.342509	-0.208738	0.834653	0.909252	0.0784942
hsa-miR-424-5p	13.1644	0.122414	0.59132	0.207019	0.835995	0.909252	0.0777962
hsa-miR-486-5p	243005	-0.0826856	0.415388	-0.199056	0.842219	0.909252	0.0745752
hsa-miR-5000-3p	0.386991	0.134406	0.680104	0.197626	0.843338	NA	0.0739985
hsa-miR-106a-5p	20.0075	0.0985278	0.499748	0.197155	0.843706	0.909252	0.0738088
hsa-miR-199a-5p	1.79351	0.150766	0.765152	0.197041	0.843795	NA	0.0737628
hsa-miR-1270	0.78665	-0.14194	0.727068	-0.195222	0.845219	NA	0.0730307
hsa-miR-301a-3p	41.8342	-0.100984	0.520974	-0.193837	0.846303	0.909252	0.0724739
hsa-miR-31-5p	0.814846	0.148227	0.764814	0.193807	0.846327	NA	0.0724619
hsa-miR-664a-5p	0.410886	0.131225	0.678684	0.193352	0.846683	NA	0.0722791
hsa-miR-134-5p	0.878064	-0.145252	0.755463	-0.192268	0.847532	NA	0.0718439
hsa-miR-503-5p	0.857264	0.138225	0.721424	0.1916	0.848056	NA	0.0715755
hsa-miR-7-1-3p	0.773506	0.145816	0.771959	0.188891	0.850178	NA	0.07049
hsa-miR-3157-3p	0.190033	-0.095054	0.506108	-0.187814	0.851023	NA	0.0700588
hsa-miR-3688-3p	5.65701	0.104881	0.578147	0.18141	0.856046	NA	0.0675029
hsa-miR-424-3p	0.849914	-0.135899	0.773209	-0.175759	0.860483	NA	0.0652577
hsa-miR-625-3p	0.738804	-0.12879	0.751213	-0.171443	0.863875	NA	0.0635489
hsa-miR-589-5p	5.50625	0.110416	0.653663	0.168918	0.865861	NA	0.0625519
hsa-miR-3614-5p	0.27526	-0.100273	0.600995	-0.166846	0.867491	NA	0.0617348
hsa-miR-5189-5p	0.795862	0.111151	0.670402	0.165797	0.868317	NA	0.0613218
hsa-miR-145-5p	3.16653	-0.11847	0.725295	-0.163341	0.87025	NA	0.0603558
hsa-miR-532-5p	333.378	-0.0382256	0.234762	-0.162827	0.870655	0.920067	0.0601539
hsa-miR-6130	0.19028	-0.0825858	0.507815	-0.16263	0.87081	NA	0.0600766
hsa-miR-20a-5p	191.993	-0.0722569	0.455116	-0.158766	0.873854	0.920067	0.0585614
hsa-miR-320c	3.13185	0.116319	0.739489	0.157296	0.875012	NA	0.0579861
hsa-miR-410-3p	2.09606	-0.119073	0.771177	-0.154405	0.877291	NA	0.0568565
hsa-miR-183-5p	312.549	0.0738313	0.480724	0.153584	0.877938	0.920067	0.0565362
hsa-miR-4504	0.763038	0.116351	0.771304	0.15085	0.880094	NA	0.0554707
hsa-miR-127-3p	5.86139	-0.0946281	0.63465	-0.149103	0.881473	NA	0.0547912
hsa-miR-542-3p	0.367711	0.098762	0.674708	0.146377	0.883624	NA	0.0537327
hsa-miR-548d-5p	7.17508	-0.0817442	0.575063	-0.142148	0.886963	NA	0.0520945
hsa-miR-4511	1.25851	-0.107846	0.767338	-0.140546	0.888228	NA	0.0514753
hsa-miR-148b-5p	8.57005	0.0766956	0.547349	0.140122	0.888564	NA	0.0513114
hsa-miR-196a-5p	0.201037	-0.070758	0.509421	-0.138899	0.88953	NA	0.0508393
hsa-miR-6501-5p	2.21952	-0.100031	0.72286	-0.138382	0.889939	NA	0.0506398
hsa-let-7g-5p	1741.07	-0.066395	0.479879	-0.138358	0.889958	0.920067	0.0506307
hsa-miR-17-5p	220.842	0.0562455	0.420489	0.133762	0.893591	0.920067	0.0488613
hsa-miR-4677-3p	0.579072	-0.0997909	0.7558	-0.132033	0.894958	NA	0.0481974
hsa-miR-5001-3p	0.767583	0.0991329	0.752117	0.131805	0.895138	NA	0.0481098
hsa-miR-3913-5p	1.89869	0.0991806	0.754307	0.131486	0.895391	NA	0.0479872
hsa-miR-4446-3p	0.625823	-0.0962831	0.734829	-0.131028	0.895753	NA	0.0478116
hsa-let-7b-3p	0.934332	-0.100902	0.772394	-0.130636	0.896063	NA	0.0476614
hsa-miR-409-3p	5.56176	0.0890447	0.688075	0.129411	0.897032	NA	0.047192
hsa-miR-24-2-5p	0.21849	-0.0751191	0.582222	-0.129022	0.897341	NA	0.0470427
hsa-miR-548aj-5p	0.21849	-0.0751191	0.582222	-0.129022	0.897341	NA	0.0470427
hsa-miR-548ar-5p	0.21849	-0.0751191	0.582222	-0.129022	0.897341	NA	0.0470427
hsa-miR-548g-5p	0.21849	-0.0751191	0.582222	-0.129022	0.897341	NA	0.0470427
hsa-miR-548x-5p	0.21849	-0.0751191	0.582222	-0.129022	0.897341	NA	0.0470427
hsa-miR-4419a	4.00523	0.0710309	0.554314	0.128142	0.898037	NA	0.0467059
hsa-miR-550a-3p	6.40826	-0.0788034	0.616813	-0.127759	0.89834	NA	0.0465594
hsa-miR-143-3p	73.3975	0.0458074	0.360311	0.127133	0.898835	0.920067	0.04632
hsa-miR-874-5p	0.427736	0.0848681	0.67625	0.125498	0.900129	NA	0.0456951
hsa-miR-3665	0.656184	-0.0889552	0.711581	-0.125011	0.900515	NA	0.045509
hsa-miR-5706	0.378996	0.07654	0.623842	0.122691	0.902351	NA	0.0446243
hsa-miR-93-3p	2.3217	-0.0858142	0.735927	-0.116607	0.907172	NA	0.0423106
hsa-miR-671-3p	0.29086	-0.0585135	0.519698	-0.112591	0.910355	NA	0.0407894
hsa-miR-1285-5p	0.653132	-0.0843894	0.761344	-0.110843	0.911741	NA	0.0401284
hsa-miR-3150b-3p	0.231101	-0.0641359	0.586629	-0.10933	0.912941	NA	0.0395572
hsa-miR-99b-5p	1.83049	0.0832758	0.764155	0.108978	0.91322	NA	0.0394245
hsa-miR-4672	0.303335	-0.0586776	0.545304	-0.107605	0.914309	NA	0.0389071
hsa-miR-744-5p	8.87732	0.0613453	0.571446	0.107351	0.914511	NA	0.0388113
hsa-miR-18b-5p	4.88226	0.0818802	0.770354	0.106289	0.915353	NA	0.0384114
hsa-miR-449c-5p	0.606203	-0.0798321	0.755859	-0.105618	0.915886	NA	0.0381587
hsa-miR-3661	0.295984	-0.0683135	0.659394	-0.1036	0.917486	NA	0.0374003
hsa-miR-4685-3p	0.751625	0.0772048	0.761966	0.101323	0.919294	NA	0.0365456
hsa-miR-4485-3p	1.35643	0.0783275	0.773157	0.101309	0.919306	NA	0.0365401
hsa-miR-4787-5p	0.368619	-0.0615192	0.623052	-0.0987384	0.921346	NA	0.0355772
hsa-miR-6861-5p	2.46617	-0.0746501	0.769893	-0.0969616	0.922757	NA	0.0349127
hsa-miR-29b-2-5p	0.303216	-0.0581778	0.613306	-0.0948593	0.924427	NA	0.0341276
hsa-miR-3922-3p	0.305161	-0.0577014	0.613819	-0.094004	0.925106	NA	0.0338085
hsa-miR-4485-5p	0.884531	0.070687	0.762455	0.0927097	0.926134	NA	0.0333261
hsa-miR-192-3p	0.347487	0.0602203	0.66451	0.0906236	0.927792	NA	0.0325495
hsa-miR-340-3p	0.242267	-0.0520617	0.590017	-0.0882377	0.929688	NA	0.0316629
hsa-miR-378d	0.307651	-0.0524862	0.614014	-0.0854805	0.931879	NA	0.0306403
hsa-miR-1290	0.744359	0.0565844	0.732799	0.0772168	0.938451	NA	0.0275884
hsa-miR-487b-3p	0.313973	-0.0472449	0.615341	-0.0767784	0.9388	NA	0.027427
hsa-miR-1296-5p	0.321103	0.0464623	0.617758	0.0752111	0.940047	NA	0.0268506
hsa-miR-1976	0.604582	-0.0448353	0.603317	-0.0743147	0.94076	NA	0.0265212
hsa-miR-4645-3p	0.241323	-0.036949	0.524713	-0.0704175	0.943861	NA	0.0250918
hsa-miR-140-5p	4.4659	0.0426484	0.648859	0.0657283	0.947594	NA	0.0233777
hsa-miR-3200-5p	0.746492	-0.0472965	0.723357	-0.0653847	0.947868	NA	0.0232523
hsa-miR-127-5p	0.328089	0.0398922	0.616202	0.0647388	0.948382	NA	0.0230167
hsa-miR-654-3p	0.614352	-0.0470121	0.738481	-0.0636605	0.949241	NA	0.0226237
hsa-miR-320e	0.325639	-0.0373865	0.61749	-0.0605459	0.951721	NA	0.0214904
hsa-miR-582-3p	0.312775	-0.0346342	0.622187	-0.0556653	0.955608	NA	0.01972
hsa-miR-1468-5p	0.389785	0.0353463	0.63794	0.055407	0.955814	NA	0.0196265
hsa-miR-26b-3p	1.31849	-0.0412465	0.771932	-0.0534328	0.957387	NA	0.0189124
hsa-miR-5100	41.2907	-0.0406189	0.761757	-0.0533226	0.957475	0.968035	0.0188726
hsa-miR-25-5p	1.54123	0.0397371	0.770861	0.0515489	0.958888	NA	0.0182321
hsa-miR-128-3p	17.4131	0.024565	0.497118	0.0494148	0.960589	0.968035	0.0174625
hsa-miR-99a-5p	1.0898	-0.0371946	0.772612	-0.0481414	0.961604	NA	0.0170039
hsa-miR-4642	0.400542	0.0264263	0.567277	0.0465844	0.962844	NA	0.0164439
hsa-miR-449a	0.251825	-0.024618	0.598816	-0.0411111	0.967207	NA	0.0144804
hsa-miR-432-5p	1.61244	0.0263831	0.758864	0.0347665	0.972266	NA	0.0122149
hsa-miR-191-5p	3985.23	0.0115288	0.334619	0.0344536	0.972515	0.972515	0.0121035
hsa-miR-4459	0.258113	-0.0199595	0.600687	-0.0332278	0.973493	NA	0.0116672
hsa-miR-3691-5p	0.263492	-0.0143794	0.602111	-0.0238817	0.980947	NA	0.00835448
hsa-miR-625-5p	1.47269	0.0154219	0.771628	0.0199862	0.984054	NA	0.0069809
hsa-miR-5695	0.369196	0.0123313	0.63161	0.0195236	0.984423	NA	0.00681806
hsa-miR-339-5p	3.4611	0.0128718	0.717018	0.0179518	0.985677	NA	0.00626524
hsa-miR-378c	0.295	0.0117763	0.657218	0.0179185	0.985704	NA	0.00625353
hsa-miR-5096	2.62731	-0.0127171	0.771861	-0.0164759	0.986855	NA	0.00574677
hsa-miR-6803-3p	0.29082	-0.00736672	0.602195	-0.0122331	0.99024	NA	0.0042597
hsa-miR-651-5p	2.65203	-0.00816148	0.698351	-0.0116868	0.990675	NA	0.00406858
hsa-miR-652-5p	0.383779	0.00592858	0.626326	0.00946564	0.992448	NA	0.0032924
hsa-miR-758-3p	0.350844	0.00491257	0.554187	0.00886446	0.992927	NA	0.00308256
hsa-miR-641	1.06504	0.00234632	0.772603	0.00303691	0.997577	NA	0.00105361
hsa-let-7a-2-3p	0	NA	NA	NA	NA	NA	#VALUE!
hsa-let-7c-3p	0	NA	NA	NA	NA	NA	#VALUE!
hsa-let-7e-3p	0	NA	NA	NA	NA	NA	#VALUE!
hsa-let-7f-2-3p	0	NA	NA	NA	NA	NA	#VALUE!
hsa-miR-100-3p	0	NA	NA	NA	NA	NA	#VALUE!
hsa-miR-103b	0	NA	NA	NA	NA	NA	#VALUE!
hsa-miR-105-3p	0	NA	NA	NA	NA	NA	#VALUE!
hsa-miR-105-5p	0	NA	NA	NA	NA	NA	#VALUE!
hsa-miR-10a-3p	0	NA	NA	NA	NA	NA	#VALUE!
hsa-miR-10b-3p	0	NA	NA	NA	NA	NA	#VALUE!
hsa-miR-1178-3p	0	NA	NA	NA	NA	NA	#VALUE!
hsa-miR-1178-5p	0	NA	NA	NA	NA	NA	#VALUE!
hsa-miR-1179	0	NA	NA	NA	NA	NA	#VALUE!
hsa-miR-1180-5p	0	NA	NA	NA	NA	NA	#VALUE!
hsa-miR-1181	0	NA	NA	NA	NA	NA	#VALUE!
hsa-miR-1182	0	NA	NA	NA	NA	NA	#VALUE!
hsa-miR-1183	0	NA	NA	NA	NA	NA	#VALUE!
hsa-miR-1184	0	NA	NA	NA	NA	NA	#VALUE!
hsa-miR-1185-2-3p	0	NA	NA	NA	NA	NA	#VALUE!
hsa-miR-1185-5p	0	NA	NA	NA	NA	NA	#VALUE!
hsa-miR-1193	0	NA	NA	NA	NA	NA	#VALUE!
hsa-miR-1197	0	NA	NA	NA	NA	NA	#VALUE!
hsa-miR-1199-3p	0	NA	NA	NA	NA	NA	#VALUE!
hsa-miR-1199-5p	0	NA	NA	NA	NA	NA	#VALUE!
hsa-miR-1200	0	NA	NA	NA	NA	NA	#VALUE!
hsa-miR-1202	0	NA	NA	NA	NA	NA	#VALUE!
hsa-miR-1203	0	NA	NA	NA	NA	NA	#VALUE!
hsa-miR-1204	0	NA	NA	NA	NA	NA	#VALUE!
hsa-miR-1205	0	NA	NA	NA	NA	NA	#VALUE!
hsa-miR-1206	0	NA	NA	NA	NA	NA	#VALUE!
hsa-miR-1207-3p	0	NA	NA	NA	NA	NA	#VALUE!
hsa-miR-1208	0	NA	NA	NA	NA	NA	#VALUE!
hsa-miR-122-3p	0	NA	NA	NA	NA	NA	#VALUE!
hsa-miR-122-5p	0	NA	NA	NA	NA	NA	#VALUE!
hsa-miR-1226-3p	0	NA	NA	NA	NA	NA	#VALUE!
hsa-miR-1226-5p	0	NA	NA	NA	NA	NA	#VALUE!
hsa-miR-1227-5p	0	NA	NA	NA	NA	NA	#VALUE!
hsa-miR-1228-3p	0	NA	NA	NA	NA	NA	#VALUE!
hsa-miR-1228-5p	0	NA	NA	NA	NA	NA	#VALUE!
hsa-miR-1229-5p	0	NA	NA	NA	NA	NA	#VALUE!
hsa-miR-1231	0	NA	NA	NA	NA	NA	#VALUE!
hsa-miR-1233-5p	0	NA	NA	NA	NA	NA	#VALUE!
hsa-miR-1236-3p	0	NA	NA	NA	NA	NA	#VALUE!
hsa-miR-1236-5p	0	NA	NA	NA	NA	NA	#VALUE!
hsa-miR-1237-3p	0	NA	NA	NA	NA	NA	#VALUE!
hsa-miR-1237-5p	0	NA	NA	NA	NA	NA	#VALUE!
hsa-miR-1238-5p	0	NA	NA	NA	NA	NA	#VALUE!
hsa-miR-1243	0	NA	NA	NA	NA	NA	#VALUE!
hsa-miR-124-3p	0	NA	NA	NA	NA	NA	#VALUE!
hsa-miR-1244	0	NA	NA	NA	NA	NA	#VALUE!
hsa-miR-1245a	0	NA	NA	NA	NA	NA	#VALUE!
hsa-miR-1245b-3p	0	NA	NA	NA	NA	NA	#VALUE!
hsa-miR-1245b-5p	0	NA	NA	NA	NA	NA	#VALUE!
hsa-miR-124-5p	0	NA	NA	NA	NA	NA	#VALUE!
hsa-miR-1247-3p	0	NA	NA	NA	NA	NA	#VALUE!
hsa-miR-1247-5p	0	NA	NA	NA	NA	NA	#VALUE!
hsa-miR-1249-3p	0	NA	NA	NA	NA	NA	#VALUE!
hsa-miR-1249-5p	0	NA	NA	NA	NA	NA	#VALUE!
hsa-miR-1250-3p	0	NA	NA	NA	NA	NA	#VALUE!
hsa-miR-1250-5p	0	NA	NA	NA	NA	NA	#VALUE!
hsa-miR-1251-3p	0	NA	NA	NA	NA	NA	#VALUE!
hsa-miR-1251-5p	0	NA	NA	NA	NA	NA	#VALUE!
hsa-miR-1252-3p	0	NA	NA	NA	NA	NA	#VALUE!
hsa-miR-1252-5p	0	NA	NA	NA	NA	NA	#VALUE!
hsa-miR-1255b-2-3p	0	NA	NA	NA	NA	NA	#VALUE!
hsa-miR-1257	0	NA	NA	NA	NA	NA	#VALUE!
hsa-miR-1258	0	NA	NA	NA	NA	NA	#VALUE!
hsa-miR-125b-1-3p	0	NA	NA	NA	NA	NA	#VALUE!
hsa-miR-1260b	0	NA	NA	NA	NA	NA	#VALUE!
hsa-miR-1261	0	NA	NA	NA	NA	NA	#VALUE!
hsa-miR-1262	0	NA	NA	NA	NA	NA	#VALUE!
hsa-miR-1263	0	NA	NA	NA	NA	NA	#VALUE!
hsa-miR-1264	0	NA	NA	NA	NA	NA	#VALUE!
hsa-miR-1265	0	NA	NA	NA	NA	NA	#VALUE!
hsa-miR-1266-3p	0	NA	NA	NA	NA	NA	#VALUE!
hsa-miR-1267	0	NA	NA	NA	NA	NA	#VALUE!
hsa-miR-1268b	0	NA	NA	NA	NA	NA	#VALUE!
hsa-miR-1269a	0	NA	NA	NA	NA	NA	#VALUE!
hsa-miR-1269b	0	NA	NA	NA	NA	NA	#VALUE!
hsa-miR-1271-3p	0	NA	NA	NA	NA	NA	#VALUE!
hsa-miR-1272	0	NA	NA	NA	NA	NA	#VALUE!
hsa-miR-1273g-5p	0	NA	NA	NA	NA	NA	#VALUE!
hsa-miR-1276	0	NA	NA	NA	NA	NA	#VALUE!
hsa-miR-1277-3p	0	NA	NA	NA	NA	NA	#VALUE!
hsa-miR-1279	0	NA	NA	NA	NA	NA	#VALUE!
hsa-miR-1281	0	NA	NA	NA	NA	NA	#VALUE!
hsa-miR-1282	0	NA	NA	NA	NA	NA	#VALUE!
hsa-miR-128-2-5p	0	NA	NA	NA	NA	NA	#VALUE!
hsa-miR-1283	0	NA	NA	NA	NA	NA	#VALUE!
hsa-miR-1284	0	NA	NA	NA	NA	NA	#VALUE!
hsa-miR-1286	0	NA	NA	NA	NA	NA	#VALUE!
hsa-miR-1287-3p	0	NA	NA	NA	NA	NA	#VALUE!
hsa-miR-1288-3p	0	NA	NA	NA	NA	NA	#VALUE!
hsa-miR-1288-5p	0	NA	NA	NA	NA	NA	#VALUE!
hsa-miR-1289	0	NA	NA	NA	NA	NA	#VALUE!
hsa-miR-1291	0	NA	NA	NA	NA	NA	#VALUE!
hsa-miR-129-1-3p	0	NA	NA	NA	NA	NA	#VALUE!
hsa-miR-1292-3p	0	NA	NA	NA	NA	NA	#VALUE!
hsa-miR-129-2-3p	0	NA	NA	NA	NA	NA	#VALUE!
hsa-miR-1293	0	NA	NA	NA	NA	NA	#VALUE!
hsa-miR-1295a	0	NA	NA	NA	NA	NA	#VALUE!
hsa-miR-1295b-3p	0	NA	NA	NA	NA	NA	#VALUE!
hsa-miR-1295b-5p	0	NA	NA	NA	NA	NA	#VALUE!
hsa-miR-1296-3p	0	NA	NA	NA	NA	NA	#VALUE!
hsa-miR-1297	0	NA	NA	NA	NA	NA	#VALUE!
hsa-miR-1298-3p	0	NA	NA	NA	NA	NA	#VALUE!
hsa-miR-1298-5p	0	NA	NA	NA	NA	NA	#VALUE!
hsa-miR-1301-5p	0	NA	NA	NA	NA	NA	#VALUE!
hsa-miR-1302	0	NA	NA	NA	NA	NA	#VALUE!
hsa-miR-1305	0	NA	NA	NA	NA	NA	#VALUE!
hsa-miR-1321	0	NA	NA	NA	NA	NA	#VALUE!
hsa-miR-1322	0	NA	NA	NA	NA	NA	#VALUE!
hsa-miR-1323	0	NA	NA	NA	NA	NA	#VALUE!
hsa-miR-1324	0	NA	NA	NA	NA	NA	#VALUE!
hsa-miR-132-5p	0	NA	NA	NA	NA	NA	#VALUE!
hsa-miR-133a-5p	0	NA	NA	NA	NA	NA	#VALUE!
hsa-miR-133b	0	NA	NA	NA	NA	NA	#VALUE!
hsa-miR-1343-5p	0	NA	NA	NA	NA	NA	#VALUE!
hsa-miR-134-3p	0	NA	NA	NA	NA	NA	#VALUE!
hsa-miR-135a-5p	0	NA	NA	NA	NA	NA	#VALUE!
hsa-miR-135b-3p	0	NA	NA	NA	NA	NA	#VALUE!
hsa-miR-135b-5p	0	NA	NA	NA	NA	NA	#VALUE!
hsa-miR-137	0	NA	NA	NA	NA	NA	#VALUE!
hsa-miR-138-1-3p	0	NA	NA	NA	NA	NA	#VALUE!
hsa-miR-138-2-3p	0	NA	NA	NA	NA	NA	#VALUE!
hsa-miR-1-3p	0	NA	NA	NA	NA	NA	#VALUE!
hsa-miR-141-5p	0	NA	NA	NA	NA	NA	#VALUE!
hsa-miR-1468-3p	0	NA	NA	NA	NA	NA	#VALUE!
hsa-miR-1469	0	NA	NA	NA	NA	NA	#VALUE!
hsa-miR-146a-3p	0	NA	NA	NA	NA	NA	#VALUE!
hsa-miR-1470	0	NA	NA	NA	NA	NA	#VALUE!
hsa-miR-1471	0	NA	NA	NA	NA	NA	#VALUE!
hsa-miR-147a	0	NA	NA	NA	NA	NA	#VALUE!
hsa-miR-149-3p	0	NA	NA	NA	NA	NA	#VALUE!
hsa-miR-149-5p	0	NA	NA	NA	NA	NA	#VALUE!
hsa-miR-153-5p	0	NA	NA	NA	NA	NA	#VALUE!
hsa-miR-1539	0	NA	NA	NA	NA	NA	#VALUE!
hsa-miR-154-3p	0	NA	NA	NA	NA	NA	#VALUE!
hsa-miR-155-3p	0	NA	NA	NA	NA	NA	#VALUE!
hsa-miR-1587	0	NA	NA	NA	NA	NA	#VALUE!
hsa-miR-1-5p	0	NA	NA	NA	NA	NA	#VALUE!
hsa-miR-16-1-3p	0	NA	NA	NA	NA	NA	#VALUE!
hsa-miR-181b-2-3p	0	NA	NA	NA	NA	NA	#VALUE!
hsa-miR-181b-3p	0	NA	NA	NA	NA	NA	#VALUE!
hsa-miR-181d-3p	0	NA	NA	NA	NA	NA	#VALUE!
hsa-miR-182-3p	0	NA	NA	NA	NA	NA	#VALUE!
hsa-miR-1825	0	NA	NA	NA	NA	NA	#VALUE!
hsa-miR-1827	0	NA	NA	NA	NA	NA	#VALUE!
hsa-miR-187-3p	0	NA	NA	NA	NA	NA	#VALUE!
hsa-miR-187-5p	0	NA	NA	NA	NA	NA	#VALUE!
hsa-miR-188-3p	0	NA	NA	NA	NA	NA	#VALUE!
hsa-miR-1908-3p	0	NA	NA	NA	NA	NA	#VALUE!
hsa-miR-1908-5p	0	NA	NA	NA	NA	NA	#VALUE!
hsa-miR-1909-3p	0	NA	NA	NA	NA	NA	#VALUE!
hsa-miR-1909-5p	0	NA	NA	NA	NA	NA	#VALUE!
hsa-miR-190a-3p	0	NA	NA	NA	NA	NA	#VALUE!
hsa-miR-1910-3p	0	NA	NA	NA	NA	NA	#VALUE!
hsa-miR-1910-5p	0	NA	NA	NA	NA	NA	#VALUE!
hsa-miR-1911-3p	0	NA	NA	NA	NA	NA	#VALUE!
hsa-miR-1911-5p	0	NA	NA	NA	NA	NA	#VALUE!
hsa-miR-1912	0	NA	NA	NA	NA	NA	#VALUE!
hsa-miR-1913	0	NA	NA	NA	NA	NA	#VALUE!
hsa-miR-1914-3p	0	NA	NA	NA	NA	NA	#VALUE!
hsa-miR-1914-5p	0	NA	NA	NA	NA	NA	#VALUE!
hsa-miR-1915-5p	0	NA	NA	NA	NA	NA	#VALUE!
hsa-miR-193a-5p	0	NA	NA	NA	NA	NA	#VALUE!
hsa-miR-193b-3p	0	NA	NA	NA	NA	NA	#VALUE!
hsa-miR-195-3p	0	NA	NA	NA	NA	NA	#VALUE!
hsa-miR-196a-3p	0	NA	NA	NA	NA	NA	#VALUE!
hsa-miR-1972	0	NA	NA	NA	NA	NA	#VALUE!
hsa-miR-1973	0	NA	NA	NA	NA	NA	#VALUE!
hsa-miR-198	0	NA	NA	NA	NA	NA	#VALUE!
hsa-miR-19a-5p	0	NA	NA	NA	NA	NA	#VALUE!
hsa-miR-19b-1-5p	0	NA	NA	NA	NA	NA	#VALUE!
hsa-miR-19b-2-5p	0	NA	NA	NA	NA	NA	#VALUE!
hsa-miR-200a-3p	0	NA	NA	NA	NA	NA	#VALUE!
hsa-miR-200a-5p	0	NA	NA	NA	NA	NA	#VALUE!
hsa-miR-200b-3p	0	NA	NA	NA	NA	NA	#VALUE!
hsa-miR-200b-5p	0	NA	NA	NA	NA	NA	#VALUE!
hsa-miR-200c-5p	0	NA	NA	NA	NA	NA	#VALUE!
hsa-miR-202-3p	0	NA	NA	NA	NA	NA	#VALUE!
hsa-miR-202-5p	0	NA	NA	NA	NA	NA	#VALUE!
hsa-miR-203a-5p	0	NA	NA	NA	NA	NA	#VALUE!
hsa-miR-203b-5p	0	NA	NA	NA	NA	NA	#VALUE!
hsa-miR-204-5p	0	NA	NA	NA	NA	NA	#VALUE!
hsa-miR-2052	0	NA	NA	NA	NA	NA	#VALUE!
hsa-miR-2053	0	NA	NA	NA	NA	NA	#VALUE!
hsa-miR-205-3p	0	NA	NA	NA	NA	NA	#VALUE!
hsa-miR-2054	0	NA	NA	NA	NA	NA	#VALUE!
hsa-miR-205-5p	0	NA	NA	NA	NA	NA	#VALUE!
hsa-miR-206	0	NA	NA	NA	NA	NA	#VALUE!
hsa-miR-208a-3p	0	NA	NA	NA	NA	NA	#VALUE!
hsa-miR-208a-5p	0	NA	NA	NA	NA	NA	#VALUE!
hsa-miR-208b-3p	0	NA	NA	NA	NA	NA	#VALUE!
hsa-miR-208b-5p	0	NA	NA	NA	NA	NA	#VALUE!
hsa-miR-2113	0	NA	NA	NA	NA	NA	#VALUE!
hsa-miR-211-3p	0	NA	NA	NA	NA	NA	#VALUE!
hsa-miR-2114-5p	0	NA	NA	NA	NA	NA	#VALUE!
hsa-miR-2115-5p	0	NA	NA	NA	NA	NA	#VALUE!
hsa-miR-211-5p	0	NA	NA	NA	NA	NA	#VALUE!
hsa-miR-2116-5p	0	NA	NA	NA	NA	NA	#VALUE!
hsa-miR-2117	0	NA	NA	NA	NA	NA	#VALUE!
hsa-miR-212-5p	0	NA	NA	NA	NA	NA	#VALUE!
hsa-miR-214-3p	0	NA	NA	NA	NA	NA	#VALUE!
hsa-miR-214-5p	0	NA	NA	NA	NA	NA	#VALUE!
hsa-miR-215-3p	0	NA	NA	NA	NA	NA	#VALUE!
hsa-miR-216a-3p	0	NA	NA	NA	NA	NA	#VALUE!
hsa-miR-216b-3p	0	NA	NA	NA	NA	NA	#VALUE!
hsa-miR-216b-5p	0	NA	NA	NA	NA	NA	#VALUE!
hsa-miR-217	0	NA	NA	NA	NA	NA	#VALUE!
hsa-miR-218-1-3p	0	NA	NA	NA	NA	NA	#VALUE!
hsa-miR-218-2-3p	0	NA	NA	NA	NA	NA	#VALUE!
hsa-miR-218-5p	0	NA	NA	NA	NA	NA	#VALUE!
hsa-miR-219a-2-3p	0	NA	NA	NA	NA	NA	#VALUE!
hsa-miR-219a-5p	0	NA	NA	NA	NA	NA	#VALUE!
hsa-miR-222-5p	0	NA	NA	NA	NA	NA	#VALUE!
hsa-miR-224-3p	0	NA	NA	NA	NA	NA	#VALUE!
hsa-miR-2276-5p	0	NA	NA	NA	NA	NA	#VALUE!
hsa-miR-2278	0	NA	NA	NA	NA	NA	#VALUE!
hsa-miR-2355-3p	0	NA	NA	NA	NA	NA	#VALUE!
hsa-miR-2392	0	NA	NA	NA	NA	NA	#VALUE!
hsa-miR-23a-5p	0	NA	NA	NA	NA	NA	#VALUE!
hsa-miR-23b-5p	0	NA	NA	NA	NA	NA	#VALUE!
hsa-miR-23c	0	NA	NA	NA	NA	NA	#VALUE!
hsa-miR-24-1-5p	0	NA	NA	NA	NA	NA	#VALUE!
hsa-miR-2467-3p	0	NA	NA	NA	NA	NA	#VALUE!
hsa-miR-2681-3p	0	NA	NA	NA	NA	NA	#VALUE!
hsa-miR-2681-5p	0	NA	NA	NA	NA	NA	#VALUE!
hsa-miR-2682-3p	0	NA	NA	NA	NA	NA	#VALUE!
hsa-miR-2682-5p	0	NA	NA	NA	NA	NA	#VALUE!
hsa-miR-26a-2-3p	0	NA	NA	NA	NA	NA	#VALUE!
hsa-miR-27a-5p	0	NA	NA	NA	NA	NA	#VALUE!
hsa-miR-27b-5p	0	NA	NA	NA	NA	NA	#VALUE!
hsa-miR-2909	0	NA	NA	NA	NA	NA	#VALUE!
hsa-miR-296-3p	0	NA	NA	NA	NA	NA	#VALUE!
hsa-miR-297	0	NA	NA	NA	NA	NA	#VALUE!
hsa-miR-298	0	NA	NA	NA	NA	NA	#VALUE!
hsa-miR-299-5p	0	NA	NA	NA	NA	NA	#VALUE!
hsa-miR-29b-1-5p	0	NA	NA	NA	NA	NA	#VALUE!
hsa-miR-300	0	NA	NA	NA	NA	NA	#VALUE!
hsa-miR-301a-5p	0	NA	NA	NA	NA	NA	#VALUE!
hsa-miR-301b-5p	0	NA	NA	NA	NA	NA	#VALUE!
hsa-miR-302a-3p	0	NA	NA	NA	NA	NA	#VALUE!
hsa-miR-302a-5p	0	NA	NA	NA	NA	NA	#VALUE!
hsa-miR-302b-3p	0	NA	NA	NA	NA	NA	#VALUE!
hsa-miR-302b-5p	0	NA	NA	NA	NA	NA	#VALUE!
hsa-miR-302c-3p	0	NA	NA	NA	NA	NA	#VALUE!
hsa-miR-302c-5p	0	NA	NA	NA	NA	NA	#VALUE!
hsa-miR-302d-3p	0	NA	NA	NA	NA	NA	#VALUE!
hsa-miR-302d-5p	0	NA	NA	NA	NA	NA	#VALUE!
hsa-miR-302e	0	NA	NA	NA	NA	NA	#VALUE!
hsa-miR-302f	0	NA	NA	NA	NA	NA	#VALUE!
hsa-miR-3064-5p	0	NA	NA	NA	NA	NA	#VALUE!
hsa-miR-3065-5p	0	NA	NA	NA	NA	NA	#VALUE!
hsa-miR-3074-3p	0	NA	NA	NA	NA	NA	#VALUE!
hsa-miR-30c-2-3p	0	NA	NA	NA	NA	NA	#VALUE!
hsa-miR-3115	0	NA	NA	NA	NA	NA	#VALUE!
hsa-miR-3116	0	NA	NA	NA	NA	NA	#VALUE!
hsa-miR-3117-5p	0	NA	NA	NA	NA	NA	#VALUE!
hsa-miR-3118	0	NA	NA	NA	NA	NA	#VALUE!
hsa-miR-3119	0	NA	NA	NA	NA	NA	#VALUE!
hsa-miR-3120-5p	0	NA	NA	NA	NA	NA	#VALUE!
hsa-miR-3121-3p	0	NA	NA	NA	NA	NA	#VALUE!
hsa-miR-3121-5p	0	NA	NA	NA	NA	NA	#VALUE!
hsa-miR-3123	0	NA	NA	NA	NA	NA	#VALUE!
hsa-miR-3124-3p	0	NA	NA	NA	NA	NA	#VALUE!
hsa-miR-3125	0	NA	NA	NA	NA	NA	#VALUE!
hsa-miR-3126-3p	0	NA	NA	NA	NA	NA	#VALUE!
hsa-miR-3126-5p	0	NA	NA	NA	NA	NA	#VALUE!
hsa-miR-3127-3p	0	NA	NA	NA	NA	NA	#VALUE!
hsa-miR-3129-5p	0	NA	NA	NA	NA	NA	#VALUE!
hsa-miR-3130-3p	0	NA	NA	NA	NA	NA	#VALUE!
hsa-miR-3131	0	NA	NA	NA	NA	NA	#VALUE!
hsa-miR-3132	0	NA	NA	NA	NA	NA	#VALUE!
hsa-miR-3134	0	NA	NA	NA	NA	NA	#VALUE!
hsa-miR-3135b	0	NA	NA	NA	NA	NA	#VALUE!
hsa-miR-3136-3p	0	NA	NA	NA	NA	NA	#VALUE!
hsa-miR-3137	0	NA	NA	NA	NA	NA	#VALUE!
hsa-miR-3138	0	NA	NA	NA	NA	NA	#VALUE!
hsa-miR-3139	0	NA	NA	NA	NA	NA	#VALUE!
hsa-miR-31-3p	0	NA	NA	NA	NA	NA	#VALUE!
hsa-miR-3140-3p	0	NA	NA	NA	NA	NA	#VALUE!
hsa-miR-3140-5p	0	NA	NA	NA	NA	NA	#VALUE!
hsa-miR-3141	0	NA	NA	NA	NA	NA	#VALUE!
hsa-miR-3142	0	NA	NA	NA	NA	NA	#VALUE!
hsa-miR-3144-3p	0	NA	NA	NA	NA	NA	#VALUE!
hsa-miR-3144-5p	0	NA	NA	NA	NA	NA	#VALUE!
hsa-miR-3145-3p	0	NA	NA	NA	NA	NA	#VALUE!
hsa-miR-3145-5p	0	NA	NA	NA	NA	NA	#VALUE!
hsa-miR-3147	0	NA	NA	NA	NA	NA	#VALUE!
hsa-miR-3148	0	NA	NA	NA	NA	NA	#VALUE!
hsa-miR-3149	0	NA	NA	NA	NA	NA	#VALUE!
hsa-miR-3150a-3p	0	NA	NA	NA	NA	NA	#VALUE!
hsa-miR-3150a-5p	0	NA	NA	NA	NA	NA	#VALUE!
hsa-miR-3150b-5p	0	NA	NA	NA	NA	NA	#VALUE!
hsa-miR-3151-3p	0	NA	NA	NA	NA	NA	#VALUE!
hsa-miR-3151-5p	0	NA	NA	NA	NA	NA	#VALUE!
hsa-miR-3152-3p	0	NA	NA	NA	NA	NA	#VALUE!
hsa-miR-3152-5p	0	NA	NA	NA	NA	NA	#VALUE!
hsa-miR-3153	0	NA	NA	NA	NA	NA	#VALUE!
hsa-miR-3154	0	NA	NA	NA	NA	NA	#VALUE!
hsa-miR-3155a	0	NA	NA	NA	NA	NA	#VALUE!
hsa-miR-3155b	0	NA	NA	NA	NA	NA	#VALUE!
hsa-miR-3156-5p	0	NA	NA	NA	NA	NA	#VALUE!
hsa-miR-3158-5p	0	NA	NA	NA	NA	NA	#VALUE!
hsa-miR-3159	0	NA	NA	NA	NA	NA	#VALUE!
hsa-miR-3160-5p	0	NA	NA	NA	NA	NA	#VALUE!
hsa-miR-3162-3p	0	NA	NA	NA	NA	NA	#VALUE!
hsa-miR-3162-5p	0	NA	NA	NA	NA	NA	#VALUE!
hsa-miR-3164	0	NA	NA	NA	NA	NA	#VALUE!
hsa-miR-3166	0	NA	NA	NA	NA	NA	#VALUE!
hsa-miR-3167	0	NA	NA	NA	NA	NA	#VALUE!
hsa-miR-3168	0	NA	NA	NA	NA	NA	#VALUE!
hsa-miR-3169	0	NA	NA	NA	NA	NA	#VALUE!
hsa-miR-3170	0	NA	NA	NA	NA	NA	#VALUE!
hsa-miR-3171	0	NA	NA	NA	NA	NA	#VALUE!
hsa-miR-3173-3p	0	NA	NA	NA	NA	NA	#VALUE!
hsa-miR-3173-5p	0	NA	NA	NA	NA	NA	#VALUE!
hsa-miR-3175	0	NA	NA	NA	NA	NA	#VALUE!
hsa-miR-3177-5p	0	NA	NA	NA	NA	NA	#VALUE!
hsa-miR-3181	0	NA	NA	NA	NA	NA	#VALUE!
hsa-miR-3182	0	NA	NA	NA	NA	NA	#VALUE!
hsa-miR-3183	0	NA	NA	NA	NA	NA	#VALUE!
hsa-miR-3184-3p	0	NA	NA	NA	NA	NA	#VALUE!
hsa-miR-3184-5p	0	NA	NA	NA	NA	NA	#VALUE!
hsa-miR-3185	0	NA	NA	NA	NA	NA	#VALUE!
hsa-miR-3186-5p	0	NA	NA	NA	NA	NA	#VALUE!
hsa-miR-3187-5p	0	NA	NA	NA	NA	NA	#VALUE!
hsa-miR-3188	0	NA	NA	NA	NA	NA	#VALUE!
hsa-miR-3189-3p	0	NA	NA	NA	NA	NA	#VALUE!
hsa-miR-3189-5p	0	NA	NA	NA	NA	NA	#VALUE!
hsa-miR-3190-3p	0	NA	NA	NA	NA	NA	#VALUE!
hsa-miR-3190-5p	0	NA	NA	NA	NA	NA	#VALUE!
hsa-miR-3191-3p	0	NA	NA	NA	NA	NA	#VALUE!
hsa-miR-3191-5p	0	NA	NA	NA	NA	NA	#VALUE!
hsa-miR-3192-3p	0	NA	NA	NA	NA	NA	#VALUE!
hsa-miR-3192-5p	0	NA	NA	NA	NA	NA	#VALUE!
hsa-miR-3193	0	NA	NA	NA	NA	NA	#VALUE!
hsa-miR-3194-3p	0	NA	NA	NA	NA	NA	#VALUE!
hsa-miR-3194-5p	0	NA	NA	NA	NA	NA	#VALUE!
hsa-miR-3197	0	NA	NA	NA	NA	NA	#VALUE!
hsa-miR-3198	0	NA	NA	NA	NA	NA	#VALUE!
hsa-miR-3201	0	NA	NA	NA	NA	NA	#VALUE!
hsa-miR-3202	0	NA	NA	NA	NA	NA	#VALUE!
hsa-miR-320d	0	NA	NA	NA	NA	NA	#VALUE!
hsa-miR-323a-5p	0	NA	NA	NA	NA	NA	#VALUE!
hsa-miR-323b-5p	0	NA	NA	NA	NA	NA	#VALUE!
hsa-miR-325	0	NA	NA	NA	NA	NA	#VALUE!
hsa-miR-328-5p	0	NA	NA	NA	NA	NA	#VALUE!
hsa-miR-329-3p	0	NA	NA	NA	NA	NA	#VALUE!
hsa-miR-329-5p	0	NA	NA	NA	NA	NA	#VALUE!
hsa-miR-337-3p	0	NA	NA	NA	NA	NA	#VALUE!
hsa-miR-337-5p	0	NA	NA	NA	NA	NA	#VALUE!
hsa-miR-33a-5p	0	NA	NA	NA	NA	NA	#VALUE!
hsa-miR-33b-3p	0	NA	NA	NA	NA	NA	#VALUE!
hsa-miR-345-3p	0	NA	NA	NA	NA	NA	#VALUE!
hsa-miR-346	0	NA	NA	NA	NA	NA	#VALUE!
hsa-miR-34a-3p	0	NA	NA	NA	NA	NA	#VALUE!
hsa-miR-34b-3p	0	NA	NA	NA	NA	NA	#VALUE!
hsa-miR-34b-5p	0	NA	NA	NA	NA	NA	#VALUE!
hsa-miR-34c-3p	0	NA	NA	NA	NA	NA	#VALUE!
hsa-miR-3529-3p	0	NA	NA	NA	NA	NA	#VALUE!
hsa-miR-3529-5p	0	NA	NA	NA	NA	NA	#VALUE!
hsa-miR-3591-3p	0	NA	NA	NA	NA	NA	#VALUE!
hsa-miR-3591-5p	0	NA	NA	NA	NA	NA	#VALUE!
hsa-miR-3610	0	NA	NA	NA	NA	NA	#VALUE!
hsa-miR-3611	0	NA	NA	NA	NA	NA	#VALUE!
hsa-miR-3612	0	NA	NA	NA	NA	NA	#VALUE!
hsa-miR-3614-3p	0	NA	NA	NA	NA	NA	#VALUE!
hsa-miR-3616-3p	0	NA	NA	NA	NA	NA	#VALUE!
hsa-miR-3616-5p	0	NA	NA	NA	NA	NA	#VALUE!
hsa-miR-3617-3p	0	NA	NA	NA	NA	NA	#VALUE!
hsa-miR-3617-5p	0	NA	NA	NA	NA	NA	#VALUE!
hsa-miR-3618	0	NA	NA	NA	NA	NA	#VALUE!
hsa-miR-3619-3p	0	NA	NA	NA	NA	NA	#VALUE!
hsa-miR-3619-5p	0	NA	NA	NA	NA	NA	#VALUE!
hsa-miR-3621	0	NA	NA	NA	NA	NA	#VALUE!
hsa-miR-3622a-3p	0	NA	NA	NA	NA	NA	#VALUE!
hsa-miR-3622a-5p	0	NA	NA	NA	NA	NA	#VALUE!
hsa-miR-3622b-3p	0	NA	NA	NA	NA	NA	#VALUE!
hsa-miR-3622b-5p	0	NA	NA	NA	NA	NA	#VALUE!
hsa-miR-3649	0	NA	NA	NA	NA	NA	#VALUE!
hsa-miR-3650	0	NA	NA	NA	NA	NA	#VALUE!
hsa-miR-3651	0	NA	NA	NA	NA	NA	#VALUE!
hsa-miR-3652	0	NA	NA	NA	NA	NA	#VALUE!
hsa-miR-3654	0	NA	NA	NA	NA	NA	#VALUE!
hsa-miR-3655	0	NA	NA	NA	NA	NA	#VALUE!
hsa-miR-3657	0	NA	NA	NA	NA	NA	#VALUE!
hsa-miR-3658	0	NA	NA	NA	NA	NA	#VALUE!
hsa-miR-3659	0	NA	NA	NA	NA	NA	#VALUE!
hsa-miR-365a-5p	0	NA	NA	NA	NA	NA	#VALUE!
hsa-miR-3660	0	NA	NA	NA	NA	NA	#VALUE!
hsa-miR-3662	0	NA	NA	NA	NA	NA	#VALUE!
hsa-miR-3663-3p	0	NA	NA	NA	NA	NA	#VALUE!
hsa-miR-3663-5p	0	NA	NA	NA	NA	NA	#VALUE!
hsa-miR-3664-3p	0	NA	NA	NA	NA	NA	#VALUE!
hsa-miR-3664-5p	0	NA	NA	NA	NA	NA	#VALUE!
hsa-miR-3666	0	NA	NA	NA	NA	NA	#VALUE!
hsa-miR-3667-3p	0	NA	NA	NA	NA	NA	#VALUE!
hsa-miR-3667-5p	0	NA	NA	NA	NA	NA	#VALUE!
hsa-miR-3668	0	NA	NA	NA	NA	NA	#VALUE!
hsa-miR-3670	0	NA	NA	NA	NA	NA	#VALUE!
hsa-miR-3671	0	NA	NA	NA	NA	NA	#VALUE!
hsa-miR-367-3p	0	NA	NA	NA	NA	NA	#VALUE!
hsa-miR-3674	0	NA	NA	NA	NA	NA	#VALUE!
hsa-miR-367-5p	0	NA	NA	NA	NA	NA	#VALUE!
hsa-miR-3677-5p	0	NA	NA	NA	NA	NA	#VALUE!
hsa-miR-3678-3p	0	NA	NA	NA	NA	NA	#VALUE!
hsa-miR-3678-5p	0	NA	NA	NA	NA	NA	#VALUE!
hsa-miR-3679-3p	0	NA	NA	NA	NA	NA	#VALUE!
hsa-miR-3679-5p	0	NA	NA	NA	NA	NA	#VALUE!
hsa-miR-3680-3p	0	NA	NA	NA	NA	NA	#VALUE!
hsa-miR-3680-5p	0	NA	NA	NA	NA	NA	#VALUE!
hsa-miR-3681-3p	0	NA	NA	NA	NA	NA	#VALUE!
hsa-miR-3682-3p	0	NA	NA	NA	NA	NA	#VALUE!
hsa-miR-3682-5p	0	NA	NA	NA	NA	NA	#VALUE!
hsa-miR-3683	0	NA	NA	NA	NA	NA	#VALUE!
hsa-miR-3686	0	NA	NA	NA	NA	NA	#VALUE!
hsa-miR-3688-5p	0	NA	NA	NA	NA	NA	#VALUE!
hsa-miR-3689a-3p	0	NA	NA	NA	NA	NA	#VALUE!
hsa-miR-3689b-3p	0	NA	NA	NA	NA	NA	#VALUE!
hsa-miR-3689c	0	NA	NA	NA	NA	NA	#VALUE!
hsa-miR-3689d	0	NA	NA	NA	NA	NA	#VALUE!
hsa-miR-3689f	0	NA	NA	NA	NA	NA	#VALUE!
hsa-miR-3690	0	NA	NA	NA	NA	NA	#VALUE!
hsa-miR-3691-3p	0	NA	NA	NA	NA	NA	#VALUE!
hsa-miR-3692-3p	0	NA	NA	NA	NA	NA	#VALUE!
hsa-miR-3692-5p	0	NA	NA	NA	NA	NA	#VALUE!
hsa-miR-370-5p	0	NA	NA	NA	NA	NA	#VALUE!
hsa-miR-3713	0	NA	NA	NA	NA	NA	#VALUE!
hsa-miR-3714	0	NA	NA	NA	NA	NA	#VALUE!
hsa-miR-371a-3p	0	NA	NA	NA	NA	NA	#VALUE!
hsa-miR-371a-5p	0	NA	NA	NA	NA	NA	#VALUE!
hsa-miR-371b-5p	0	NA	NA	NA	NA	NA	#VALUE!
hsa-miR-372-3p	0	NA	NA	NA	NA	NA	#VALUE!
hsa-miR-372-5p	0	NA	NA	NA	NA	NA	#VALUE!
hsa-miR-373-3p	0	NA	NA	NA	NA	NA	#VALUE!
hsa-miR-373-5p	0	NA	NA	NA	NA	NA	#VALUE!
hsa-miR-374c-3p	0	NA	NA	NA	NA	NA	#VALUE!
hsa-miR-374c-5p	0	NA	NA	NA	NA	NA	#VALUE!
hsa-miR-376a-2-5p	0	NA	NA	NA	NA	NA	#VALUE!
hsa-miR-376a-3p	0	NA	NA	NA	NA	NA	#VALUE!
hsa-miR-376a-5p	0	NA	NA	NA	NA	NA	#VALUE!
hsa-miR-376b-3p	0	NA	NA	NA	NA	NA	#VALUE!
hsa-miR-376b-5p	0	NA	NA	NA	NA	NA	#VALUE!
hsa-miR-376c-3p	0	NA	NA	NA	NA	NA	#VALUE!
hsa-miR-376c-5p	0	NA	NA	NA	NA	NA	#VALUE!
hsa-miR-377-3p	0	NA	NA	NA	NA	NA	#VALUE!
hsa-miR-378b	0	NA	NA	NA	NA	NA	#VALUE!
hsa-miR-378h	0	NA	NA	NA	NA	NA	#VALUE!
hsa-miR-379-3p	0	NA	NA	NA	NA	NA	#VALUE!
hsa-miR-379-5p	0	NA	NA	NA	NA	NA	#VALUE!
hsa-miR-380-3p	0	NA	NA	NA	NA	NA	#VALUE!
hsa-miR-380-5p	0	NA	NA	NA	NA	NA	#VALUE!
hsa-miR-381-5p	0	NA	NA	NA	NA	NA	#VALUE!
hsa-miR-382-3p	0	NA	NA	NA	NA	NA	#VALUE!
hsa-miR-383-3p	0	NA	NA	NA	NA	NA	#VALUE!
hsa-miR-384	0	NA	NA	NA	NA	NA	#VALUE!
hsa-miR-3907	0	NA	NA	NA	NA	NA	#VALUE!
hsa-miR-3908	0	NA	NA	NA	NA	NA	#VALUE!
hsa-miR-3910	0	NA	NA	NA	NA	NA	#VALUE!
hsa-miR-3911	0	NA	NA	NA	NA	NA	#VALUE!
hsa-miR-3912-5p	0	NA	NA	NA	NA	NA	#VALUE!
hsa-miR-3913-3p	0	NA	NA	NA	NA	NA	#VALUE!
hsa-miR-3914	0	NA	NA	NA	NA	NA	#VALUE!
hsa-miR-3915	0	NA	NA	NA	NA	NA	#VALUE!
hsa-miR-3916	0	NA	NA	NA	NA	NA	#VALUE!
hsa-miR-3917	0	NA	NA	NA	NA	NA	#VALUE!
hsa-miR-3919	0	NA	NA	NA	NA	NA	#VALUE!
hsa-miR-3920	0	NA	NA	NA	NA	NA	#VALUE!
hsa-miR-3921	0	NA	NA	NA	NA	NA	#VALUE!
hsa-miR-3922-5p	0	NA	NA	NA	NA	NA	#VALUE!
hsa-miR-3923	0	NA	NA	NA	NA	NA	#VALUE!
hsa-miR-3924	0	NA	NA	NA	NA	NA	#VALUE!
hsa-miR-3925-3p	0	NA	NA	NA	NA	NA	#VALUE!
hsa-miR-3925-5p	0	NA	NA	NA	NA	NA	#VALUE!
hsa-miR-3926	0	NA	NA	NA	NA	NA	#VALUE!
hsa-miR-3927-3p	0	NA	NA	NA	NA	NA	#VALUE!
hsa-miR-3927-5p	0	NA	NA	NA	NA	NA	#VALUE!
hsa-miR-3928-5p	0	NA	NA	NA	NA	NA	#VALUE!
hsa-miR-3934-3p	0	NA	NA	NA	NA	NA	#VALUE!
hsa-miR-3935	0	NA	NA	NA	NA	NA	#VALUE!
hsa-miR-3937	0	NA	NA	NA	NA	NA	#VALUE!
hsa-miR-3940-5p	0	NA	NA	NA	NA	NA	#VALUE!
hsa-miR-3941	0	NA	NA	NA	NA	NA	#VALUE!
hsa-miR-3942-3p	0	NA	NA	NA	NA	NA	#VALUE!
hsa-miR-3943	0	NA	NA	NA	NA	NA	#VALUE!
hsa-miR-3944-3p	0	NA	NA	NA	NA	NA	#VALUE!
hsa-miR-3945	0	NA	NA	NA	NA	NA	#VALUE!
hsa-miR-3972	0	NA	NA	NA	NA	NA	#VALUE!
hsa-miR-3973	0	NA	NA	NA	NA	NA	#VALUE!
hsa-miR-3974	0	NA	NA	NA	NA	NA	#VALUE!
hsa-miR-3975	0	NA	NA	NA	NA	NA	#VALUE!
hsa-miR-3977	0	NA	NA	NA	NA	NA	#VALUE!
hsa-miR-3978	0	NA	NA	NA	NA	NA	#VALUE!
hsa-miR-409-5p	0	NA	NA	NA	NA	NA	#VALUE!
hsa-miR-410-5p	0	NA	NA	NA	NA	NA	#VALUE!
hsa-miR-412-3p	0	NA	NA	NA	NA	NA	#VALUE!
hsa-miR-412-5p	0	NA	NA	NA	NA	NA	#VALUE!
hsa-miR-4251	0	NA	NA	NA	NA	NA	#VALUE!
hsa-miR-4252	0	NA	NA	NA	NA	NA	#VALUE!
hsa-miR-4253	0	NA	NA	NA	NA	NA	#VALUE!
hsa-miR-4254	0	NA	NA	NA	NA	NA	#VALUE!
hsa-miR-4255	0	NA	NA	NA	NA	NA	#VALUE!
hsa-miR-4256	0	NA	NA	NA	NA	NA	#VALUE!
hsa-miR-4257	0	NA	NA	NA	NA	NA	#VALUE!
hsa-miR-4258	0	NA	NA	NA	NA	NA	#VALUE!
hsa-miR-4259	0	NA	NA	NA	NA	NA	#VALUE!
hsa-miR-4260	0	NA	NA	NA	NA	NA	#VALUE!
hsa-miR-4261	0	NA	NA	NA	NA	NA	#VALUE!
hsa-miR-4262	0	NA	NA	NA	NA	NA	#VALUE!
hsa-miR-4263	0	NA	NA	NA	NA	NA	#VALUE!
hsa-miR-4264	0	NA	NA	NA	NA	NA	#VALUE!
hsa-miR-4265	0	NA	NA	NA	NA	NA	#VALUE!
hsa-miR-4266	0	NA	NA	NA	NA	NA	#VALUE!
hsa-miR-4267	0	NA	NA	NA	NA	NA	#VALUE!
hsa-miR-4268	0	NA	NA	NA	NA	NA	#VALUE!
hsa-miR-4269	0	NA	NA	NA	NA	NA	#VALUE!
hsa-miR-4270	0	NA	NA	NA	NA	NA	#VALUE!
hsa-miR-4271	0	NA	NA	NA	NA	NA	#VALUE!
hsa-miR-4272	0	NA	NA	NA	NA	NA	#VALUE!
hsa-miR-4273	0	NA	NA	NA	NA	NA	#VALUE!
hsa-miR-4274	0	NA	NA	NA	NA	NA	#VALUE!
hsa-miR-4275	0	NA	NA	NA	NA	NA	#VALUE!
hsa-miR-4276	0	NA	NA	NA	NA	NA	#VALUE!
hsa-miR-4277	0	NA	NA	NA	NA	NA	#VALUE!
hsa-miR-4278	0	NA	NA	NA	NA	NA	#VALUE!
hsa-miR-4279	0	NA	NA	NA	NA	NA	#VALUE!
hsa-miR-4280	0	NA	NA	NA	NA	NA	#VALUE!
hsa-miR-4281	0	NA	NA	NA	NA	NA	#VALUE!
hsa-miR-4282	0	NA	NA	NA	NA	NA	#VALUE!
hsa-miR-4283	0	NA	NA	NA	NA	NA	#VALUE!
hsa-miR-4285	0	NA	NA	NA	NA	NA	#VALUE!
hsa-miR-4287	0	NA	NA	NA	NA	NA	#VALUE!
hsa-miR-4288	0	NA	NA	NA	NA	NA	#VALUE!
hsa-miR-4289	0	NA	NA	NA	NA	NA	#VALUE!
hsa-miR-4290	0	NA	NA	NA	NA	NA	#VALUE!
hsa-miR-4291	0	NA	NA	NA	NA	NA	#VALUE!
hsa-miR-4292	0	NA	NA	NA	NA	NA	#VALUE!
hsa-miR-4293	0	NA	NA	NA	NA	NA	#VALUE!
hsa-miR-4294	0	NA	NA	NA	NA	NA	#VALUE!
hsa-miR-4295	0	NA	NA	NA	NA	NA	#VALUE!
hsa-miR-4296	0	NA	NA	NA	NA	NA	#VALUE!
hsa-miR-4297	0	NA	NA	NA	NA	NA	#VALUE!
hsa-miR-4298	0	NA	NA	NA	NA	NA	#VALUE!
hsa-miR-4299	0	NA	NA	NA	NA	NA	#VALUE!
hsa-miR-4302	0	NA	NA	NA	NA	NA	#VALUE!
hsa-miR-4303	0	NA	NA	NA	NA	NA	#VALUE!
hsa-miR-4304	0	NA	NA	NA	NA	NA	#VALUE!
hsa-miR-4305	0	NA	NA	NA	NA	NA	#VALUE!
hsa-miR-4306	0	NA	NA	NA	NA	NA	#VALUE!
hsa-miR-4307	0	NA	NA	NA	NA	NA	#VALUE!
hsa-miR-4308	0	NA	NA	NA	NA	NA	#VALUE!
hsa-miR-4309	0	NA	NA	NA	NA	NA	#VALUE!
hsa-miR-4310	0	NA	NA	NA	NA	NA	#VALUE!
hsa-miR-4311	0	NA	NA	NA	NA	NA	#VALUE!
hsa-miR-4312	0	NA	NA	NA	NA	NA	#VALUE!
hsa-miR-4313	0	NA	NA	NA	NA	NA	#VALUE!
hsa-miR-4314	0	NA	NA	NA	NA	NA	#VALUE!
hsa-miR-4315	0	NA	NA	NA	NA	NA	#VALUE!
hsa-miR-4316	0	NA	NA	NA	NA	NA	#VALUE!
hsa-miR-4317	0	NA	NA	NA	NA	NA	#VALUE!
hsa-miR-4319	0	NA	NA	NA	NA	NA	#VALUE!
hsa-miR-4321	0	NA	NA	NA	NA	NA	#VALUE!
hsa-miR-4322	0	NA	NA	NA	NA	NA	#VALUE!
hsa-miR-4323	0	NA	NA	NA	NA	NA	#VALUE!
hsa-miR-4324	0	NA	NA	NA	NA	NA	#VALUE!
hsa-miR-4327	0	NA	NA	NA	NA	NA	#VALUE!
hsa-miR-4328	0	NA	NA	NA	NA	NA	#VALUE!
hsa-miR-4329	0	NA	NA	NA	NA	NA	#VALUE!
hsa-miR-4330	0	NA	NA	NA	NA	NA	#VALUE!
hsa-miR-433-3p	0	NA	NA	NA	NA	NA	#VALUE!
hsa-miR-433-5p	0	NA	NA	NA	NA	NA	#VALUE!
hsa-miR-4417	0	NA	NA	NA	NA	NA	#VALUE!
hsa-miR-4418	0	NA	NA	NA	NA	NA	#VALUE!
hsa-miR-4419b	0	NA	NA	NA	NA	NA	#VALUE!
hsa-miR-4420	0	NA	NA	NA	NA	NA	#VALUE!
hsa-miR-4422	0	NA	NA	NA	NA	NA	#VALUE!
hsa-miR-4423-3p	0	NA	NA	NA	NA	NA	#VALUE!
hsa-miR-4423-5p	0	NA	NA	NA	NA	NA	#VALUE!
hsa-miR-4424	0	NA	NA	NA	NA	NA	#VALUE!
hsa-miR-4425	0	NA	NA	NA	NA	NA	#VALUE!
hsa-miR-4426	0	NA	NA	NA	NA	NA	#VALUE!
hsa-miR-4427	0	NA	NA	NA	NA	NA	#VALUE!
hsa-miR-4430	0	NA	NA	NA	NA	NA	#VALUE!
hsa-miR-4431	0	NA	NA	NA	NA	NA	#VALUE!
hsa-miR-4432	0	NA	NA	NA	NA	NA	#VALUE!
hsa-miR-4433a-3p	0	NA	NA	NA	NA	NA	#VALUE!
hsa-miR-4433a-5p	0	NA	NA	NA	NA	NA	#VALUE!
hsa-miR-4434	0	NA	NA	NA	NA	NA	#VALUE!
hsa-miR-4436b-3p	0	NA	NA	NA	NA	NA	#VALUE!
hsa-miR-4436b-5p	0	NA	NA	NA	NA	NA	#VALUE!
hsa-miR-4437	0	NA	NA	NA	NA	NA	#VALUE!
hsa-miR-4438	0	NA	NA	NA	NA	NA	#VALUE!
hsa-miR-4439	0	NA	NA	NA	NA	NA	#VALUE!
hsa-miR-4440	0	NA	NA	NA	NA	NA	#VALUE!
hsa-miR-4441	0	NA	NA	NA	NA	NA	#VALUE!
hsa-miR-4442	0	NA	NA	NA	NA	NA	#VALUE!
hsa-miR-4445-3p	0	NA	NA	NA	NA	NA	#VALUE!
hsa-miR-4445-5p	0	NA	NA	NA	NA	NA	#VALUE!
hsa-miR-4446-5p	0	NA	NA	NA	NA	NA	#VALUE!
hsa-miR-4447	0	NA	NA	NA	NA	NA	#VALUE!
hsa-miR-4450	0	NA	NA	NA	NA	NA	#VALUE!
hsa-miR-4451	0	NA	NA	NA	NA	NA	#VALUE!
hsa-miR-4452	0	NA	NA	NA	NA	NA	#VALUE!
hsa-miR-4453	0	NA	NA	NA	NA	NA	#VALUE!
hsa-miR-4455	0	NA	NA	NA	NA	NA	#VALUE!
hsa-miR-4456	0	NA	NA	NA	NA	NA	#VALUE!
hsa-miR-4458	0	NA	NA	NA	NA	NA	#VALUE!
hsa-miR-4460	0	NA	NA	NA	NA	NA	#VALUE!
hsa-miR-4461	0	NA	NA	NA	NA	NA	#VALUE!
hsa-miR-4462	0	NA	NA	NA	NA	NA	#VALUE!
hsa-miR-4463	0	NA	NA	NA	NA	NA	#VALUE!
hsa-miR-4464	0	NA	NA	NA	NA	NA	#VALUE!
hsa-miR-4465	0	NA	NA	NA	NA	NA	#VALUE!
hsa-miR-4466	0	NA	NA	NA	NA	NA	#VALUE!
hsa-miR-4467	0	NA	NA	NA	NA	NA	#VALUE!
hsa-miR-4468	0	NA	NA	NA	NA	NA	#VALUE!
hsa-miR-4469	0	NA	NA	NA	NA	NA	#VALUE!
hsa-miR-4470	0	NA	NA	NA	NA	NA	#VALUE!
hsa-miR-4471	0	NA	NA	NA	NA	NA	#VALUE!
hsa-miR-4472	0	NA	NA	NA	NA	NA	#VALUE!
hsa-miR-4473	0	NA	NA	NA	NA	NA	#VALUE!
hsa-miR-4474-5p	0	NA	NA	NA	NA	NA	#VALUE!
hsa-miR-4475	0	NA	NA	NA	NA	NA	#VALUE!
hsa-miR-4476	0	NA	NA	NA	NA	NA	#VALUE!
hsa-miR-4477a	0	NA	NA	NA	NA	NA	#VALUE!
hsa-miR-4478	0	NA	NA	NA	NA	NA	#VALUE!
hsa-miR-4479	0	NA	NA	NA	NA	NA	#VALUE!
hsa-miR-448	0	NA	NA	NA	NA	NA	#VALUE!
hsa-miR-4480	0	NA	NA	NA	NA	NA	#VALUE!
hsa-miR-4481	0	NA	NA	NA	NA	NA	#VALUE!
hsa-miR-4482-5p	0	NA	NA	NA	NA	NA	#VALUE!
hsa-miR-4483	0	NA	NA	NA	NA	NA	#VALUE!
hsa-miR-4484	0	NA	NA	NA	NA	NA	#VALUE!
hsa-miR-4486	0	NA	NA	NA	NA	NA	#VALUE!
hsa-miR-4487	0	NA	NA	NA	NA	NA	#VALUE!
hsa-miR-4489	0	NA	NA	NA	NA	NA	#VALUE!
hsa-miR-4490	0	NA	NA	NA	NA	NA	#VALUE!
hsa-miR-4491	0	NA	NA	NA	NA	NA	#VALUE!
hsa-miR-4492	0	NA	NA	NA	NA	NA	#VALUE!
hsa-miR-4493	0	NA	NA	NA	NA	NA	#VALUE!
hsa-miR-4494	0	NA	NA	NA	NA	NA	#VALUE!
hsa-miR-4495	0	NA	NA	NA	NA	NA	#VALUE!
hsa-miR-4497	0	NA	NA	NA	NA	NA	#VALUE!
hsa-miR-4498	0	NA	NA	NA	NA	NA	#VALUE!
hsa-miR-4499	0	NA	NA	NA	NA	NA	#VALUE!
hsa-miR-449b-3p	0	NA	NA	NA	NA	NA	#VALUE!
hsa-miR-4501	0	NA	NA	NA	NA	NA	#VALUE!
hsa-miR-4502	0	NA	NA	NA	NA	NA	#VALUE!
hsa-miR-4505	0	NA	NA	NA	NA	NA	#VALUE!
hsa-miR-4506	0	NA	NA	NA	NA	NA	#VALUE!
hsa-miR-4507	0	NA	NA	NA	NA	NA	#VALUE!
hsa-miR-4509	0	NA	NA	NA	NA	NA	#VALUE!
hsa-miR-450a-1-3p	0	NA	NA	NA	NA	NA	#VALUE!
hsa-miR-450a-2-3p	0	NA	NA	NA	NA	NA	#VALUE!
hsa-miR-450b-3p	0	NA	NA	NA	NA	NA	#VALUE!
hsa-miR-4510	0	NA	NA	NA	NA	NA	#VALUE!
hsa-miR-4512	0	NA	NA	NA	NA	NA	#VALUE!
hsa-miR-4513	0	NA	NA	NA	NA	NA	#VALUE!
hsa-miR-4514	0	NA	NA	NA	NA	NA	#VALUE!
hsa-miR-4515	0	NA	NA	NA	NA	NA	#VALUE!
hsa-miR-4517	0	NA	NA	NA	NA	NA	#VALUE!
hsa-miR-4520-2-3p	0	NA	NA	NA	NA	NA	#VALUE!
hsa-miR-4520-3p	0	NA	NA	NA	NA	NA	#VALUE!
hsa-miR-4520-5p	0	NA	NA	NA	NA	NA	#VALUE!
hsa-miR-4522	0	NA	NA	NA	NA	NA	#VALUE!
hsa-miR-4524a-3p	0	NA	NA	NA	NA	NA	#VALUE!
hsa-miR-4524a-5p	0	NA	NA	NA	NA	NA	#VALUE!
hsa-miR-4524b-3p	0	NA	NA	NA	NA	NA	#VALUE!
hsa-miR-4524b-5p	0	NA	NA	NA	NA	NA	#VALUE!
hsa-miR-4525	0	NA	NA	NA	NA	NA	#VALUE!
hsa-miR-452-5p	0	NA	NA	NA	NA	NA	#VALUE!
hsa-miR-4526	0	NA	NA	NA	NA	NA	#VALUE!
hsa-miR-4527	0	NA	NA	NA	NA	NA	#VALUE!
hsa-miR-4528	0	NA	NA	NA	NA	NA	#VALUE!
hsa-miR-4529-3p	0	NA	NA	NA	NA	NA	#VALUE!
hsa-miR-4529-5p	0	NA	NA	NA	NA	NA	#VALUE!
hsa-miR-4530	0	NA	NA	NA	NA	NA	#VALUE!
hsa-miR-4531	0	NA	NA	NA	NA	NA	#VALUE!
hsa-miR-4533	0	NA	NA	NA	NA	NA	#VALUE!
hsa-miR-4534	0	NA	NA	NA	NA	NA	#VALUE!
hsa-miR-4535	0	NA	NA	NA	NA	NA	#VALUE!
hsa-miR-4536-3p	0	NA	NA	NA	NA	NA	#VALUE!
hsa-miR-4536-5p	0	NA	NA	NA	NA	NA	#VALUE!
hsa-miR-4537	0	NA	NA	NA	NA	NA	#VALUE!
hsa-miR-4538	0	NA	NA	NA	NA	NA	#VALUE!
hsa-miR-4539	0	NA	NA	NA	NA	NA	#VALUE!
hsa-miR-455-3p	0	NA	NA	NA	NA	NA	#VALUE!
hsa-miR-455-5p	0	NA	NA	NA	NA	NA	#VALUE!
hsa-miR-4632-3p	0	NA	NA	NA	NA	NA	#VALUE!
hsa-miR-4632-5p	0	NA	NA	NA	NA	NA	#VALUE!
hsa-miR-4633-3p	0	NA	NA	NA	NA	NA	#VALUE!
hsa-miR-4633-5p	0	NA	NA	NA	NA	NA	#VALUE!
hsa-miR-4634	0	NA	NA	NA	NA	NA	#VALUE!
hsa-miR-4635	0	NA	NA	NA	NA	NA	#VALUE!
hsa-miR-4636	0	NA	NA	NA	NA	NA	#VALUE!
hsa-miR-4637	0	NA	NA	NA	NA	NA	#VALUE!
hsa-miR-4638-5p	0	NA	NA	NA	NA	NA	#VALUE!
hsa-miR-4639-3p	0	NA	NA	NA	NA	NA	#VALUE!
hsa-miR-4639-5p	0	NA	NA	NA	NA	NA	#VALUE!
hsa-miR-4640-3p	0	NA	NA	NA	NA	NA	#VALUE!
hsa-miR-4640-5p	0	NA	NA	NA	NA	NA	#VALUE!
hsa-miR-4641	0	NA	NA	NA	NA	NA	#VALUE!
hsa-miR-4644	0	NA	NA	NA	NA	NA	#VALUE!
hsa-miR-4645-5p	0	NA	NA	NA	NA	NA	#VALUE!
hsa-miR-4647	0	NA	NA	NA	NA	NA	#VALUE!
hsa-miR-4648	0	NA	NA	NA	NA	NA	#VALUE!
hsa-miR-4649-3p	0	NA	NA	NA	NA	NA	#VALUE!
hsa-miR-4649-5p	0	NA	NA	NA	NA	NA	#VALUE!
hsa-miR-4650-3p	0	NA	NA	NA	NA	NA	#VALUE!
hsa-miR-4650-5p	0	NA	NA	NA	NA	NA	#VALUE!
hsa-miR-4651	0	NA	NA	NA	NA	NA	#VALUE!
hsa-miR-4652-3p	0	NA	NA	NA	NA	NA	#VALUE!
hsa-miR-4652-5p	0	NA	NA	NA	NA	NA	#VALUE!
hsa-miR-4653-3p	0	NA	NA	NA	NA	NA	#VALUE!
hsa-miR-4653-5p	0	NA	NA	NA	NA	NA	#VALUE!
hsa-miR-4655-3p	0	NA	NA	NA	NA	NA	#VALUE!
hsa-miR-4655-5p	0	NA	NA	NA	NA	NA	#VALUE!
hsa-miR-4656	0	NA	NA	NA	NA	NA	#VALUE!
hsa-miR-4657	0	NA	NA	NA	NA	NA	#VALUE!
hsa-miR-4658	0	NA	NA	NA	NA	NA	#VALUE!
hsa-miR-4659a-5p	0	NA	NA	NA	NA	NA	#VALUE!
hsa-miR-4659b-3p	0	NA	NA	NA	NA	NA	#VALUE!
hsa-miR-4659b-5p	0	NA	NA	NA	NA	NA	#VALUE!
hsa-miR-466	0	NA	NA	NA	NA	NA	#VALUE!
hsa-miR-4661-3p	0	NA	NA	NA	NA	NA	#VALUE!
hsa-miR-4661-5p	0	NA	NA	NA	NA	NA	#VALUE!
hsa-miR-4662a-3p	0	NA	NA	NA	NA	NA	#VALUE!
hsa-miR-4662a-5p	0	NA	NA	NA	NA	NA	#VALUE!
hsa-miR-4662b	0	NA	NA	NA	NA	NA	#VALUE!
hsa-miR-4663	0	NA	NA	NA	NA	NA	#VALUE!
hsa-miR-4664-3p	0	NA	NA	NA	NA	NA	#VALUE!
hsa-miR-4664-5p	0	NA	NA	NA	NA	NA	#VALUE!
hsa-miR-4665-3p	0	NA	NA	NA	NA	NA	#VALUE!
hsa-miR-4665-5p	0	NA	NA	NA	NA	NA	#VALUE!
hsa-miR-4666a-3p	0	NA	NA	NA	NA	NA	#VALUE!
hsa-miR-4666b	0	NA	NA	NA	NA	NA	#VALUE!
hsa-miR-4667-3p	0	NA	NA	NA	NA	NA	#VALUE!
hsa-miR-4667-5p	0	NA	NA	NA	NA	NA	#VALUE!
hsa-miR-4668-3p	0	NA	NA	NA	NA	NA	#VALUE!
hsa-miR-4670-3p	0	NA	NA	NA	NA	NA	#VALUE!
hsa-miR-4670-5p	0	NA	NA	NA	NA	NA	#VALUE!
hsa-miR-4671-3p	0	NA	NA	NA	NA	NA	#VALUE!
hsa-miR-4671-5p	0	NA	NA	NA	NA	NA	#VALUE!
hsa-miR-4673	0	NA	NA	NA	NA	NA	#VALUE!
hsa-miR-4675	0	NA	NA	NA	NA	NA	#VALUE!
hsa-miR-4676-5p	0	NA	NA	NA	NA	NA	#VALUE!
hsa-miR-4677-5p	0	NA	NA	NA	NA	NA	#VALUE!
hsa-miR-4678	0	NA	NA	NA	NA	NA	#VALUE!
hsa-miR-4679	0	NA	NA	NA	NA	NA	#VALUE!
hsa-miR-4680-3p	0	NA	NA	NA	NA	NA	#VALUE!
hsa-miR-4680-5p	0	NA	NA	NA	NA	NA	#VALUE!
hsa-miR-4681	0	NA	NA	NA	NA	NA	#VALUE!
hsa-miR-4682	0	NA	NA	NA	NA	NA	#VALUE!
hsa-miR-4683	0	NA	NA	NA	NA	NA	#VALUE!
hsa-miR-4684-3p	0	NA	NA	NA	NA	NA	#VALUE!
hsa-miR-4684-5p	0	NA	NA	NA	NA	NA	#VALUE!
hsa-miR-4685-5p	0	NA	NA	NA	NA	NA	#VALUE!
hsa-miR-4686	0	NA	NA	NA	NA	NA	#VALUE!
hsa-miR-4687-3p	0	NA	NA	NA	NA	NA	#VALUE!
hsa-miR-4688	0	NA	NA	NA	NA	NA	#VALUE!
hsa-miR-4689	0	NA	NA	NA	NA	NA	#VALUE!
hsa-miR-4690-5p	0	NA	NA	NA	NA	NA	#VALUE!
hsa-miR-4691-3p	0	NA	NA	NA	NA	NA	#VALUE!
hsa-miR-4691-5p	0	NA	NA	NA	NA	NA	#VALUE!
hsa-miR-4692	0	NA	NA	NA	NA	NA	#VALUE!
hsa-miR-4693-5p	0	NA	NA	NA	NA	NA	#VALUE!
hsa-miR-4694-3p	0	NA	NA	NA	NA	NA	#VALUE!
hsa-miR-4694-5p	0	NA	NA	NA	NA	NA	#VALUE!
hsa-miR-4695-5p	0	NA	NA	NA	NA	NA	#VALUE!
hsa-miR-4696	0	NA	NA	NA	NA	NA	#VALUE!
hsa-miR-4697-3p	0	NA	NA	NA	NA	NA	#VALUE!
hsa-miR-4697-5p	0	NA	NA	NA	NA	NA	#VALUE!
hsa-miR-4698	0	NA	NA	NA	NA	NA	#VALUE!
hsa-miR-4699-3p	0	NA	NA	NA	NA	NA	#VALUE!
hsa-miR-4699-5p	0	NA	NA	NA	NA	NA	#VALUE!
hsa-miR-4700-3p	0	NA	NA	NA	NA	NA	#VALUE!
hsa-miR-4700-5p	0	NA	NA	NA	NA	NA	#VALUE!
hsa-miR-4701-3p	0	NA	NA	NA	NA	NA	#VALUE!
hsa-miR-4701-5p	0	NA	NA	NA	NA	NA	#VALUE!
hsa-miR-4703-3p	0	NA	NA	NA	NA	NA	#VALUE!
hsa-miR-4703-5p	0	NA	NA	NA	NA	NA	#VALUE!
hsa-miR-4704-3p	0	NA	NA	NA	NA	NA	#VALUE!
hsa-miR-4704-5p	0	NA	NA	NA	NA	NA	#VALUE!
hsa-miR-4705	0	NA	NA	NA	NA	NA	#VALUE!
hsa-miR-4706	0	NA	NA	NA	NA	NA	#VALUE!
hsa-miR-4708-3p	0	NA	NA	NA	NA	NA	#VALUE!
hsa-miR-4708-5p	0	NA	NA	NA	NA	NA	#VALUE!
hsa-miR-4709-3p	0	NA	NA	NA	NA	NA	#VALUE!
hsa-miR-4709-5p	0	NA	NA	NA	NA	NA	#VALUE!
hsa-miR-4710	0	NA	NA	NA	NA	NA	#VALUE!
hsa-miR-4711-3p	0	NA	NA	NA	NA	NA	#VALUE!
hsa-miR-4711-5p	0	NA	NA	NA	NA	NA	#VALUE!
hsa-miR-4712-3p	0	NA	NA	NA	NA	NA	#VALUE!
hsa-miR-4712-5p	0	NA	NA	NA	NA	NA	#VALUE!
hsa-miR-4713-3p	0	NA	NA	NA	NA	NA	#VALUE!
hsa-miR-4713-5p	0	NA	NA	NA	NA	NA	#VALUE!
hsa-miR-4715-3p	0	NA	NA	NA	NA	NA	#VALUE!
hsa-miR-4715-5p	0	NA	NA	NA	NA	NA	#VALUE!
hsa-miR-4716-3p	0	NA	NA	NA	NA	NA	#VALUE!
hsa-miR-4716-5p	0	NA	NA	NA	NA	NA	#VALUE!
hsa-miR-4717-3p	0	NA	NA	NA	NA	NA	#VALUE!
hsa-miR-4717-5p	0	NA	NA	NA	NA	NA	#VALUE!
hsa-miR-4718	0	NA	NA	NA	NA	NA	#VALUE!
hsa-miR-4719	0	NA	NA	NA	NA	NA	#VALUE!
hsa-miR-4720-3p	0	NA	NA	NA	NA	NA	#VALUE!
hsa-miR-4720-5p	0	NA	NA	NA	NA	NA	#VALUE!
hsa-miR-4721	0	NA	NA	NA	NA	NA	#VALUE!
hsa-miR-4722-3p	0	NA	NA	NA	NA	NA	#VALUE!
hsa-miR-4723-3p	0	NA	NA	NA	NA	NA	#VALUE!
hsa-miR-4723-5p	0	NA	NA	NA	NA	NA	#VALUE!
hsa-miR-4724-3p	0	NA	NA	NA	NA	NA	#VALUE!
hsa-miR-4724-5p	0	NA	NA	NA	NA	NA	#VALUE!
hsa-miR-4725-3p	0	NA	NA	NA	NA	NA	#VALUE!
hsa-miR-4725-5p	0	NA	NA	NA	NA	NA	#VALUE!
hsa-miR-4726-3p	0	NA	NA	NA	NA	NA	#VALUE!
hsa-miR-4726-5p	0	NA	NA	NA	NA	NA	#VALUE!
hsa-miR-4727-3p	0	NA	NA	NA	NA	NA	#VALUE!
hsa-miR-4727-5p	0	NA	NA	NA	NA	NA	#VALUE!
hsa-miR-4728-3p	0	NA	NA	NA	NA	NA	#VALUE!
hsa-miR-4728-5p	0	NA	NA	NA	NA	NA	#VALUE!
hsa-miR-4729	0	NA	NA	NA	NA	NA	#VALUE!
hsa-miR-4730	0	NA	NA	NA	NA	NA	#VALUE!
hsa-miR-4731-3p	0	NA	NA	NA	NA	NA	#VALUE!
hsa-miR-4731-5p	0	NA	NA	NA	NA	NA	#VALUE!
hsa-miR-4733-3p	0	NA	NA	NA	NA	NA	#VALUE!
hsa-miR-4733-5p	0	NA	NA	NA	NA	NA	#VALUE!
hsa-miR-4734	0	NA	NA	NA	NA	NA	#VALUE!
hsa-miR-4735-3p	0	NA	NA	NA	NA	NA	#VALUE!
hsa-miR-4735-5p	0	NA	NA	NA	NA	NA	#VALUE!
hsa-miR-4736	0	NA	NA	NA	NA	NA	#VALUE!
hsa-miR-4737	0	NA	NA	NA	NA	NA	#VALUE!
hsa-miR-4738-5p	0	NA	NA	NA	NA	NA	#VALUE!
hsa-miR-4740-3p	0	NA	NA	NA	NA	NA	#VALUE!
hsa-miR-4740-5p	0	NA	NA	NA	NA	NA	#VALUE!
hsa-miR-4741	0	NA	NA	NA	NA	NA	#VALUE!
hsa-miR-4743-3p	0	NA	NA	NA	NA	NA	#VALUE!
hsa-miR-4743-5p	0	NA	NA	NA	NA	NA	#VALUE!
hsa-miR-4744	0	NA	NA	NA	NA	NA	#VALUE!
hsa-miR-4745-5p	0	NA	NA	NA	NA	NA	#VALUE!
hsa-miR-4746-3p	0	NA	NA	NA	NA	NA	#VALUE!
hsa-miR-4747-5p	0	NA	NA	NA	NA	NA	#VALUE!
hsa-miR-4749-5p	0	NA	NA	NA	NA	NA	#VALUE!
hsa-miR-4750-3p	0	NA	NA	NA	NA	NA	#VALUE!
hsa-miR-4750-5p	0	NA	NA	NA	NA	NA	#VALUE!
hsa-miR-4751	0	NA	NA	NA	NA	NA	#VALUE!
hsa-miR-4752	0	NA	NA	NA	NA	NA	#VALUE!
hsa-miR-4753-3p	0	NA	NA	NA	NA	NA	#VALUE!
hsa-miR-4754	0	NA	NA	NA	NA	NA	#VALUE!
hsa-miR-4755-3p	0	NA	NA	NA	NA	NA	#VALUE!
hsa-miR-4756-3p	0	NA	NA	NA	NA	NA	#VALUE!
hsa-miR-4756-5p	0	NA	NA	NA	NA	NA	#VALUE!
hsa-miR-4757-5p	0	NA	NA	NA	NA	NA	#VALUE!
hsa-miR-4758-3p	0	NA	NA	NA	NA	NA	#VALUE!
hsa-miR-4758-5p	0	NA	NA	NA	NA	NA	#VALUE!
hsa-miR-4759	0	NA	NA	NA	NA	NA	#VALUE!
hsa-miR-4760-3p	0	NA	NA	NA	NA	NA	#VALUE!
hsa-miR-4760-5p	0	NA	NA	NA	NA	NA	#VALUE!
hsa-miR-4761-3p	0	NA	NA	NA	NA	NA	#VALUE!
hsa-miR-4762-3p	0	NA	NA	NA	NA	NA	#VALUE!
hsa-miR-4763-3p	0	NA	NA	NA	NA	NA	#VALUE!
hsa-miR-4763-5p	0	NA	NA	NA	NA	NA	#VALUE!
hsa-miR-4764-3p	0	NA	NA	NA	NA	NA	#VALUE!
hsa-miR-4764-5p	0	NA	NA	NA	NA	NA	#VALUE!
hsa-miR-4765	0	NA	NA	NA	NA	NA	#VALUE!
hsa-miR-4766-5p	0	NA	NA	NA	NA	NA	#VALUE!
hsa-miR-4767	0	NA	NA	NA	NA	NA	#VALUE!
hsa-miR-4768-3p	0	NA	NA	NA	NA	NA	#VALUE!
hsa-miR-4768-5p	0	NA	NA	NA	NA	NA	#VALUE!
hsa-miR-4769-3p	0	NA	NA	NA	NA	NA	#VALUE!
hsa-miR-4769-5p	0	NA	NA	NA	NA	NA	#VALUE!
hsa-miR-4770	0	NA	NA	NA	NA	NA	#VALUE!
hsa-miR-4771	0	NA	NA	NA	NA	NA	#VALUE!
hsa-miR-4772-3p	0	NA	NA	NA	NA	NA	#VALUE!
hsa-miR-4772-5p	0	NA	NA	NA	NA	NA	#VALUE!
hsa-miR-4774-3p	0	NA	NA	NA	NA	NA	#VALUE!
hsa-miR-4774-5p	0	NA	NA	NA	NA	NA	#VALUE!
hsa-miR-4776-3p	0	NA	NA	NA	NA	NA	#VALUE!
hsa-miR-4776-5p	0	NA	NA	NA	NA	NA	#VALUE!
hsa-miR-4777-3p	0	NA	NA	NA	NA	NA	#VALUE!
hsa-miR-4777-5p	0	NA	NA	NA	NA	NA	#VALUE!
hsa-miR-4778-3p	0	NA	NA	NA	NA	NA	#VALUE!
hsa-miR-4778-5p	0	NA	NA	NA	NA	NA	#VALUE!
hsa-miR-4779	0	NA	NA	NA	NA	NA	#VALUE!
hsa-miR-4780	0	NA	NA	NA	NA	NA	#VALUE!
hsa-miR-4781-5p	0	NA	NA	NA	NA	NA	#VALUE!
hsa-miR-4782-3p	0	NA	NA	NA	NA	NA	#VALUE!
hsa-miR-4782-5p	0	NA	NA	NA	NA	NA	#VALUE!
hsa-miR-4783-3p	0	NA	NA	NA	NA	NA	#VALUE!
hsa-miR-4783-5p	0	NA	NA	NA	NA	NA	#VALUE!
hsa-miR-4784	0	NA	NA	NA	NA	NA	#VALUE!
hsa-miR-4786-3p	0	NA	NA	NA	NA	NA	#VALUE!
hsa-miR-4787-3p	0	NA	NA	NA	NA	NA	#VALUE!
hsa-miR-4788	0	NA	NA	NA	NA	NA	#VALUE!
hsa-miR-4789-3p	0	NA	NA	NA	NA	NA	#VALUE!
hsa-miR-4789-5p	0	NA	NA	NA	NA	NA	#VALUE!
hsa-miR-4790-3p	0	NA	NA	NA	NA	NA	#VALUE!
hsa-miR-4790-5p	0	NA	NA	NA	NA	NA	#VALUE!
hsa-miR-4793-3p	0	NA	NA	NA	NA	NA	#VALUE!
hsa-miR-4793-5p	0	NA	NA	NA	NA	NA	#VALUE!
hsa-miR-4794	0	NA	NA	NA	NA	NA	#VALUE!
hsa-miR-4795-3p	0	NA	NA	NA	NA	NA	#VALUE!
hsa-miR-4795-5p	0	NA	NA	NA	NA	NA	#VALUE!
hsa-miR-4796-3p	0	NA	NA	NA	NA	NA	#VALUE!
hsa-miR-4796-5p	0	NA	NA	NA	NA	NA	#VALUE!
hsa-miR-4798-3p	0	NA	NA	NA	NA	NA	#VALUE!
hsa-miR-4798-5p	0	NA	NA	NA	NA	NA	#VALUE!
hsa-miR-4799-3p	0	NA	NA	NA	NA	NA	#VALUE!
hsa-miR-4799-5p	0	NA	NA	NA	NA	NA	#VALUE!
hsa-miR-4800-3p	0	NA	NA	NA	NA	NA	#VALUE!
hsa-miR-4800-5p	0	NA	NA	NA	NA	NA	#VALUE!
hsa-miR-4801	0	NA	NA	NA	NA	NA	#VALUE!
hsa-miR-4802-5p	0	NA	NA	NA	NA	NA	#VALUE!
hsa-miR-4803	0	NA	NA	NA	NA	NA	#VALUE!
hsa-miR-4804-3p	0	NA	NA	NA	NA	NA	#VALUE!
hsa-miR-4804-5p	0	NA	NA	NA	NA	NA	#VALUE!
hsa-miR-483-3p	0	NA	NA	NA	NA	NA	#VALUE!
hsa-miR-483-5p	0	NA	NA	NA	NA	NA	#VALUE!
hsa-miR-485-5p	0	NA	NA	NA	NA	NA	#VALUE!
hsa-miR-487a-3p	0	NA	NA	NA	NA	NA	#VALUE!
hsa-miR-487a-5p	0	NA	NA	NA	NA	NA	#VALUE!
hsa-miR-487b-5p	0	NA	NA	NA	NA	NA	#VALUE!
hsa-miR-488-3p	0	NA	NA	NA	NA	NA	#VALUE!
hsa-miR-488-5p	0	NA	NA	NA	NA	NA	#VALUE!
hsa-miR-489-3p	0	NA	NA	NA	NA	NA	#VALUE!
hsa-miR-489-5p	0	NA	NA	NA	NA	NA	#VALUE!
hsa-miR-490-3p	0	NA	NA	NA	NA	NA	#VALUE!
hsa-miR-490-5p	0	NA	NA	NA	NA	NA	#VALUE!
hsa-miR-492	0	NA	NA	NA	NA	NA	#VALUE!
hsa-miR-494-5p	0	NA	NA	NA	NA	NA	#VALUE!
hsa-miR-495-5p	0	NA	NA	NA	NA	NA	#VALUE!
hsa-miR-496	0	NA	NA	NA	NA	NA	#VALUE!
hsa-miR-497-3p	0	NA	NA	NA	NA	NA	#VALUE!
hsa-miR-497-5p	0	NA	NA	NA	NA	NA	#VALUE!
hsa-miR-498	0	NA	NA	NA	NA	NA	#VALUE!
hsa-miR-4999-3p	0	NA	NA	NA	NA	NA	#VALUE!
hsa-miR-499b-3p	0	NA	NA	NA	NA	NA	#VALUE!
hsa-miR-499b-5p	0	NA	NA	NA	NA	NA	#VALUE!
hsa-miR-5000-5p	0	NA	NA	NA	NA	NA	#VALUE!
hsa-miR-5001-5p	0	NA	NA	NA	NA	NA	#VALUE!
hsa-miR-5002-3p	0	NA	NA	NA	NA	NA	#VALUE!
hsa-miR-5002-5p	0	NA	NA	NA	NA	NA	#VALUE!
hsa-miR-5003-5p	0	NA	NA	NA	NA	NA	#VALUE!
hsa-miR-5004-3p	0	NA	NA	NA	NA	NA	#VALUE!
hsa-miR-5004-5p	0	NA	NA	NA	NA	NA	#VALUE!
hsa-miR-5006-3p	0	NA	NA	NA	NA	NA	#VALUE!
hsa-miR-5006-5p	0	NA	NA	NA	NA	NA	#VALUE!
hsa-miR-5007-3p	0	NA	NA	NA	NA	NA	#VALUE!
hsa-miR-5007-5p	0	NA	NA	NA	NA	NA	#VALUE!
hsa-miR-5008-3p	0	NA	NA	NA	NA	NA	#VALUE!
hsa-miR-5008-5p	0	NA	NA	NA	NA	NA	#VALUE!
hsa-miR-5009-3p	0	NA	NA	NA	NA	NA	#VALUE!
hsa-miR-5011-3p	0	NA	NA	NA	NA	NA	#VALUE!
hsa-miR-5011-5p	0	NA	NA	NA	NA	NA	#VALUE!
hsa-miR-503-3p	0	NA	NA	NA	NA	NA	#VALUE!
hsa-miR-504-3p	0	NA	NA	NA	NA	NA	#VALUE!
hsa-miR-504-5p	0	NA	NA	NA	NA	NA	#VALUE!
hsa-miR-5047	0	NA	NA	NA	NA	NA	#VALUE!
hsa-miR-506-3p	0	NA	NA	NA	NA	NA	#VALUE!
hsa-miR-506-5p	0	NA	NA	NA	NA	NA	#VALUE!
hsa-miR-507	0	NA	NA	NA	NA	NA	#VALUE!
hsa-miR-508-3p	0	NA	NA	NA	NA	NA	#VALUE!
hsa-miR-508-5p	0	NA	NA	NA	NA	NA	#VALUE!
hsa-miR-5087	0	NA	NA	NA	NA	NA	#VALUE!
hsa-miR-5088-3p	0	NA	NA	NA	NA	NA	#VALUE!
hsa-miR-5088-5p	0	NA	NA	NA	NA	NA	#VALUE!
hsa-miR-5089-3p	0	NA	NA	NA	NA	NA	#VALUE!
hsa-miR-5089-5p	0	NA	NA	NA	NA	NA	#VALUE!
hsa-miR-5090	0	NA	NA	NA	NA	NA	#VALUE!
hsa-miR-5091	0	NA	NA	NA	NA	NA	#VALUE!
hsa-miR-5092	0	NA	NA	NA	NA	NA	#VALUE!
hsa-miR-5093	0	NA	NA	NA	NA	NA	#VALUE!
hsa-miR-509-3-5p	0	NA	NA	NA	NA	NA	#VALUE!
hsa-miR-509-5p	0	NA	NA	NA	NA	NA	#VALUE!
hsa-miR-510-3p	0	NA	NA	NA	NA	NA	#VALUE!
hsa-miR-510-5p	0	NA	NA	NA	NA	NA	#VALUE!
hsa-miR-511-3p	0	NA	NA	NA	NA	NA	#VALUE!
hsa-miR-511-5p	0	NA	NA	NA	NA	NA	#VALUE!
hsa-miR-512-3p	0	NA	NA	NA	NA	NA	#VALUE!
hsa-miR-512-5p	0	NA	NA	NA	NA	NA	#VALUE!
hsa-miR-513a-3p	0	NA	NA	NA	NA	NA	#VALUE!
hsa-miR-513a-5p	0	NA	NA	NA	NA	NA	#VALUE!
hsa-miR-513b-3p	0	NA	NA	NA	NA	NA	#VALUE!
hsa-miR-513b-5p	0	NA	NA	NA	NA	NA	#VALUE!
hsa-miR-513c-3p	0	NA	NA	NA	NA	NA	#VALUE!
hsa-miR-513c-5p	0	NA	NA	NA	NA	NA	#VALUE!
hsa-miR-514a-3p	0	NA	NA	NA	NA	NA	#VALUE!
hsa-miR-514a-5p	0	NA	NA	NA	NA	NA	#VALUE!
hsa-miR-514b-3p	0	NA	NA	NA	NA	NA	#VALUE!
hsa-miR-514b-5p	0	NA	NA	NA	NA	NA	#VALUE!
hsa-miR-515-3p	0	NA	NA	NA	NA	NA	#VALUE!
hsa-miR-515-5p	0	NA	NA	NA	NA	NA	#VALUE!
hsa-miR-516a-3p	0	NA	NA	NA	NA	NA	#VALUE!
hsa-miR-516a-5p	0	NA	NA	NA	NA	NA	#VALUE!
hsa-miR-516b-3p	0	NA	NA	NA	NA	NA	#VALUE!
hsa-miR-516b-5p	0	NA	NA	NA	NA	NA	#VALUE!
hsa-miR-517-5p	0	NA	NA	NA	NA	NA	#VALUE!
hsa-miR-517a-3p	0	NA	NA	NA	NA	NA	#VALUE!
hsa-miR-517b-3p	0	NA	NA	NA	NA	NA	#VALUE!
hsa-miR-517c-3p	0	NA	NA	NA	NA	NA	#VALUE!
hsa-miR-5187-3p	0	NA	NA	NA	NA	NA	#VALUE!
hsa-miR-5187-5p	0	NA	NA	NA	NA	NA	#VALUE!
hsa-miR-5188	0	NA	NA	NA	NA	NA	#VALUE!
hsa-miR-5189-3p	0	NA	NA	NA	NA	NA	#VALUE!
hsa-miR-518a-3p	0	NA	NA	NA	NA	NA	#VALUE!
hsa-miR-518a-5p	0	NA	NA	NA	NA	NA	#VALUE!
hsa-miR-518b	0	NA	NA	NA	NA	NA	#VALUE!
hsa-miR-518c-3p	0	NA	NA	NA	NA	NA	#VALUE!
hsa-miR-518c-5p	0	NA	NA	NA	NA	NA	#VALUE!
hsa-miR-518d-3p	0	NA	NA	NA	NA	NA	#VALUE!
hsa-miR-518d-5p	0	NA	NA	NA	NA	NA	#VALUE!
hsa-miR-518e-3p	0	NA	NA	NA	NA	NA	#VALUE!
hsa-miR-518e-5p	0	NA	NA	NA	NA	NA	#VALUE!
hsa-miR-518f-3p	0	NA	NA	NA	NA	NA	#VALUE!
hsa-miR-518f-5p	0	NA	NA	NA	NA	NA	#VALUE!
hsa-miR-5190	0	NA	NA	NA	NA	NA	#VALUE!
hsa-miR-5191	0	NA	NA	NA	NA	NA	#VALUE!
hsa-miR-5192	0	NA	NA	NA	NA	NA	#VALUE!
hsa-miR-5193	0	NA	NA	NA	NA	NA	#VALUE!
hsa-miR-5194	0	NA	NA	NA	NA	NA	#VALUE!
hsa-miR-5195-3p	0	NA	NA	NA	NA	NA	#VALUE!
hsa-miR-5195-5p	0	NA	NA	NA	NA	NA	#VALUE!
hsa-miR-5196-3p	0	NA	NA	NA	NA	NA	#VALUE!
hsa-miR-5196-5p	0	NA	NA	NA	NA	NA	#VALUE!
hsa-miR-5197-5p	0	NA	NA	NA	NA	NA	#VALUE!
hsa-miR-519a-3p	0	NA	NA	NA	NA	NA	#VALUE!
hsa-miR-519a-5p	0	NA	NA	NA	NA	NA	#VALUE!
hsa-miR-519b-3p	0	NA	NA	NA	NA	NA	#VALUE!
hsa-miR-519b-5p	0	NA	NA	NA	NA	NA	#VALUE!
hsa-miR-519c-3p	0	NA	NA	NA	NA	NA	#VALUE!
hsa-miR-519c-5p	0	NA	NA	NA	NA	NA	#VALUE!
hsa-miR-519d-3p	0	NA	NA	NA	NA	NA	#VALUE!
hsa-miR-519d-5p	0	NA	NA	NA	NA	NA	#VALUE!
hsa-miR-519e-3p	0	NA	NA	NA	NA	NA	#VALUE!
hsa-miR-520a-5p	0	NA	NA	NA	NA	NA	#VALUE!
hsa-miR-520b	0	NA	NA	NA	NA	NA	#VALUE!
hsa-miR-520c-3p	0	NA	NA	NA	NA	NA	#VALUE!
hsa-miR-520c-5p	0	NA	NA	NA	NA	NA	#VALUE!
hsa-miR-520d-3p	0	NA	NA	NA	NA	NA	#VALUE!
hsa-miR-520d-5p	0	NA	NA	NA	NA	NA	#VALUE!
hsa-miR-520e	0	NA	NA	NA	NA	NA	#VALUE!
hsa-miR-520f-3p	0	NA	NA	NA	NA	NA	#VALUE!
hsa-miR-520f-5p	0	NA	NA	NA	NA	NA	#VALUE!
hsa-miR-520g-3p	0	NA	NA	NA	NA	NA	#VALUE!
hsa-miR-520g-5p	0	NA	NA	NA	NA	NA	#VALUE!
hsa-miR-520h	0	NA	NA	NA	NA	NA	#VALUE!
hsa-miR-521	0	NA	NA	NA	NA	NA	#VALUE!
hsa-miR-522-3p	0	NA	NA	NA	NA	NA	#VALUE!
hsa-miR-522-5p	0	NA	NA	NA	NA	NA	#VALUE!
hsa-miR-523-3p	0	NA	NA	NA	NA	NA	#VALUE!
hsa-miR-523-5p	0	NA	NA	NA	NA	NA	#VALUE!
hsa-miR-524-3p	0	NA	NA	NA	NA	NA	#VALUE!
hsa-miR-524-5p	0	NA	NA	NA	NA	NA	#VALUE!
hsa-miR-525-3p	0	NA	NA	NA	NA	NA	#VALUE!
hsa-miR-525-5p	0	NA	NA	NA	NA	NA	#VALUE!
hsa-miR-526a	0	NA	NA	NA	NA	NA	#VALUE!
hsa-miR-526b-3p	0	NA	NA	NA	NA	NA	#VALUE!
hsa-miR-526b-5p	0	NA	NA	NA	NA	NA	#VALUE!
hsa-miR-527	0	NA	NA	NA	NA	NA	#VALUE!
hsa-miR-539-5p	0	NA	NA	NA	NA	NA	#VALUE!
hsa-miR-541-3p	0	NA	NA	NA	NA	NA	#VALUE!
hsa-miR-541-5p	0	NA	NA	NA	NA	NA	#VALUE!
hsa-miR-548a-3p	0	NA	NA	NA	NA	NA	#VALUE!
hsa-miR-548a-5p	0	NA	NA	NA	NA	NA	#VALUE!
hsa-miR-548aa	0	NA	NA	NA	NA	NA	#VALUE!
hsa-miR-548ac	0	NA	NA	NA	NA	NA	#VALUE!
hsa-miR-548ad-3p	0	NA	NA	NA	NA	NA	#VALUE!
hsa-miR-548ae-3p	0	NA	NA	NA	NA	NA	#VALUE!
hsa-miR-548ah-5p	0	NA	NA	NA	NA	NA	#VALUE!
hsa-miR-548ai	0	NA	NA	NA	NA	NA	#VALUE!
hsa-miR-548aj-3p	0	NA	NA	NA	NA	NA	#VALUE!
hsa-miR-548ak	0	NA	NA	NA	NA	NA	#VALUE!
hsa-miR-548an	0	NA	NA	NA	NA	NA	#VALUE!
hsa-miR-548ao-3p	0	NA	NA	NA	NA	NA	#VALUE!
hsa-miR-548ao-5p	0	NA	NA	NA	NA	NA	#VALUE!
hsa-miR-548ap-3p	0	NA	NA	NA	NA	NA	#VALUE!
hsa-miR-548ar-3p	0	NA	NA	NA	NA	NA	#VALUE!
hsa-miR-548as-3p	0	NA	NA	NA	NA	NA	#VALUE!
hsa-miR-548as-5p	0	NA	NA	NA	NA	NA	#VALUE!
hsa-miR-548at-3p	0	NA	NA	NA	NA	NA	#VALUE!
hsa-miR-548au-3p	0	NA	NA	NA	NA	NA	#VALUE!
hsa-miR-548ax	0	NA	NA	NA	NA	NA	#VALUE!
hsa-miR-548az-3p	0	NA	NA	NA	NA	NA	#VALUE!
hsa-miR-548b-3p	0	NA	NA	NA	NA	NA	#VALUE!
hsa-miR-548ba	0	NA	NA	NA	NA	NA	#VALUE!
hsa-miR-548bb-3p	0	NA	NA	NA	NA	NA	#VALUE!
hsa-miR-548bb-5p	0	NA	NA	NA	NA	NA	#VALUE!
hsa-miR-548c-3p	0	NA	NA	NA	NA	NA	#VALUE!
hsa-miR-548g-3p	0	NA	NA	NA	NA	NA	#VALUE!
hsa-miR-548j-3p	0	NA	NA	NA	NA	NA	#VALUE!
hsa-miR-548m	0	NA	NA	NA	NA	NA	#VALUE!
hsa-miR-548s	0	NA	NA	NA	NA	NA	#VALUE!
hsa-miR-548t-3p	0	NA	NA	NA	NA	NA	#VALUE!
hsa-miR-548t-5p	0	NA	NA	NA	NA	NA	#VALUE!
hsa-miR-548u	0	NA	NA	NA	NA	NA	#VALUE!
hsa-miR-548v	0	NA	NA	NA	NA	NA	#VALUE!
hsa-miR-548x-3p	0	NA	NA	NA	NA	NA	#VALUE!
hsa-miR-548y	0	NA	NA	NA	NA	NA	#VALUE!
hsa-miR-549a	0	NA	NA	NA	NA	NA	#VALUE!
hsa-miR-550b-2-5p	0	NA	NA	NA	NA	NA	#VALUE!
hsa-miR-550b-3p	0	NA	NA	NA	NA	NA	#VALUE!
hsa-miR-551a	0	NA	NA	NA	NA	NA	#VALUE!
hsa-miR-551b-5p	0	NA	NA	NA	NA	NA	#VALUE!
hsa-miR-552-3p	0	NA	NA	NA	NA	NA	#VALUE!
hsa-miR-552-5p	0	NA	NA	NA	NA	NA	#VALUE!
hsa-miR-553	0	NA	NA	NA	NA	NA	#VALUE!
hsa-miR-554	0	NA	NA	NA	NA	NA	#VALUE!
hsa-miR-555	0	NA	NA	NA	NA	NA	#VALUE!
hsa-miR-556-3p	0	NA	NA	NA	NA	NA	#VALUE!
hsa-miR-556-5p	0	NA	NA	NA	NA	NA	#VALUE!
hsa-miR-557	0	NA	NA	NA	NA	NA	#VALUE!
hsa-miR-5571-3p	0	NA	NA	NA	NA	NA	#VALUE!
hsa-miR-5571-5p	0	NA	NA	NA	NA	NA	#VALUE!
hsa-miR-5572	0	NA	NA	NA	NA	NA	#VALUE!
hsa-miR-5579-3p	0	NA	NA	NA	NA	NA	#VALUE!
hsa-miR-5579-5p	0	NA	NA	NA	NA	NA	#VALUE!
hsa-miR-558	0	NA	NA	NA	NA	NA	#VALUE!
hsa-miR-5580-3p	0	NA	NA	NA	NA	NA	#VALUE!
hsa-miR-5580-5p	0	NA	NA	NA	NA	NA	#VALUE!
hsa-miR-5581-5p	0	NA	NA	NA	NA	NA	#VALUE!
hsa-miR-5582-3p	0	NA	NA	NA	NA	NA	#VALUE!
hsa-miR-5582-5p	0	NA	NA	NA	NA	NA	#VALUE!
hsa-miR-5583-3p	0	NA	NA	NA	NA	NA	#VALUE!
hsa-miR-5583-5p	0	NA	NA	NA	NA	NA	#VALUE!
hsa-miR-5584-3p	0	NA	NA	NA	NA	NA	#VALUE!
hsa-miR-5585-3p	0	NA	NA	NA	NA	NA	#VALUE!
hsa-miR-5585-5p	0	NA	NA	NA	NA	NA	#VALUE!
hsa-miR-5586-3p	0	NA	NA	NA	NA	NA	#VALUE!
hsa-miR-5586-5p	0	NA	NA	NA	NA	NA	#VALUE!
hsa-miR-5587-3p	0	NA	NA	NA	NA	NA	#VALUE!
hsa-miR-5587-5p	0	NA	NA	NA	NA	NA	#VALUE!
hsa-miR-5588-3p	0	NA	NA	NA	NA	NA	#VALUE!
hsa-miR-5588-5p	0	NA	NA	NA	NA	NA	#VALUE!
hsa-miR-5589-3p	0	NA	NA	NA	NA	NA	#VALUE!
hsa-miR-5589-5p	0	NA	NA	NA	NA	NA	#VALUE!
hsa-miR-5590-3p	0	NA	NA	NA	NA	NA	#VALUE!
hsa-miR-5590-5p	0	NA	NA	NA	NA	NA	#VALUE!
hsa-miR-5591-3p	0	NA	NA	NA	NA	NA	#VALUE!
hsa-miR-5591-5p	0	NA	NA	NA	NA	NA	#VALUE!
hsa-miR-561-3p	0	NA	NA	NA	NA	NA	#VALUE!
hsa-miR-562	0	NA	NA	NA	NA	NA	#VALUE!
hsa-miR-563	0	NA	NA	NA	NA	NA	#VALUE!
hsa-miR-564	0	NA	NA	NA	NA	NA	#VALUE!
hsa-miR-567	0	NA	NA	NA	NA	NA	#VALUE!
hsa-miR-568	0	NA	NA	NA	NA	NA	#VALUE!
hsa-miR-5680	0	NA	NA	NA	NA	NA	#VALUE!
hsa-miR-5681a	0	NA	NA	NA	NA	NA	#VALUE!
hsa-miR-5681b	0	NA	NA	NA	NA	NA	#VALUE!
hsa-miR-5682	0	NA	NA	NA	NA	NA	#VALUE!
hsa-miR-5685	0	NA	NA	NA	NA	NA	#VALUE!
hsa-miR-5687	0	NA	NA	NA	NA	NA	#VALUE!
hsa-miR-5688	0	NA	NA	NA	NA	NA	#VALUE!
hsa-miR-5689	0	NA	NA	NA	NA	NA	#VALUE!
hsa-miR-5690	0	NA	NA	NA	NA	NA	#VALUE!
hsa-miR-5691	0	NA	NA	NA	NA	NA	#VALUE!
hsa-miR-5692a	0	NA	NA	NA	NA	NA	#VALUE!
hsa-miR-5692b	0	NA	NA	NA	NA	NA	#VALUE!
hsa-miR-5692c	0	NA	NA	NA	NA	NA	#VALUE!
hsa-miR-5693	0	NA	NA	NA	NA	NA	#VALUE!
hsa-miR-5694	0	NA	NA	NA	NA	NA	#VALUE!
hsa-miR-5696	0	NA	NA	NA	NA	NA	#VALUE!
hsa-miR-5697	0	NA	NA	NA	NA	NA	#VALUE!
hsa-miR-5698	0	NA	NA	NA	NA	NA	#VALUE!
hsa-miR-5699-3p	0	NA	NA	NA	NA	NA	#VALUE!
hsa-miR-5699-5p	0	NA	NA	NA	NA	NA	#VALUE!
hsa-miR-5700	0	NA	NA	NA	NA	NA	#VALUE!
hsa-miR-5702	0	NA	NA	NA	NA	NA	#VALUE!
hsa-miR-5703	0	NA	NA	NA	NA	NA	#VALUE!
hsa-miR-5704	0	NA	NA	NA	NA	NA	#VALUE!
hsa-miR-5705	0	NA	NA	NA	NA	NA	#VALUE!
hsa-miR-570-5p	0	NA	NA	NA	NA	NA	#VALUE!
hsa-miR-5707	0	NA	NA	NA	NA	NA	#VALUE!
[truncated: 589 more rows]
